# Supplementary material for: Comparison of genomic signatures of selection on Plasmodium falciparum between different regions of a country with high malaria endemicity
Source: BMC Genomics. 2015 Jul 16;16(1):527. doi: 10.1186/s12864-015-1746-3 (PMC4502944; doi:10.1186/s12864-015-1746-3)
Supplement: Additional file 3: — Dataset S1. Tajima’s D values in Kintampo and Navrongo populations for all genes with at least 3 SNPs. [file 12864_2015_1746_MOESM3_ESM.xlsx]

## Sheet: Supplementary Datafile 1
Tajima's D values in Kintampo and Navrongo populations for all genes with at least 3 SNPs
Gene	Number of SNPs (Kintampo)	Tajima's D (Kintampo)	Number of SNPs (Navrongo)	Tajima's D (Navrongo)
PF3D7_0102000	5	-1.99835	3	-1.5696
PF3D7_0102100	9	0.754235	8	0.309105
PF3D7_0102200	17	0.450028	17	0.114572
PF3D7_0102400	13	-0.841743	11	-0.884757
PF3D7_0102500	29	-2.38838	22	-2.01958
PF3D7_0102600	10	-1.66901	12	-1.84264
PF3D7_0102700	7	-0.979993	5	-0.718476
PF3D7_0102800	7	-2.1768	7	-2.02473
PF3D7_0102900	5	-1.05103	9	-1.7484
PF3D7_0103000	3	-0.758362	3	-0.884117
PF3D7_0103100	24	-1.49742	18	-1.57995
PF3D7_0103200	7	-1.65853	3	-1.15356
PF3D7_0103300	21	-1.0225	16	-0.518737
PF3D7_0103400	16	-1.96977	18	-2.16967
PF3D7_0103500	40	-1.5885	26	-1.52401
PF3D7_0103600	28	0.809189	27	0.244699
PF3D7_0103700	11	-1.27561	15	-1.66718
PF3D7_0103800	4	-1.15323	3	-0.85638
PF3D7_0103900	6	-2.09614	5	-2.00344
PF3D7_0104100	30	-1.09476	30	-1.21371
PF3D7_0104200	7	-0.999042	5	-0.832263
PF3D7_0104300	54	-2.2947	35	-2.15044
PF3D7_0104400	3	-1.70627	3	-1.71621
PF3D7_0104600	20	-2.22039	20	-2.36864
PF3D7_0104800	3	-1.70627	3	-1.71621
PF3D7_0105000	5	-1.99692	5	-1.70093
PF3D7_0105600	10	-2.19442	9	-2.11494
PF3D7_0105700	30	-2.09985	34	-2.20958
PF3D7_0105800	5	-1.38384	4	-1.09852
PF3D7_0106000	9	-2.30043	5	-2.00344
PF3D7_0106300	18	-1.62861	15	-1.40412
PF3D7_0106400	3	-1.70627	3	-1.71621
PF3D7_0106500	18	-2.27432	12	-2.32131
PF3D7_0106700	18	-1.5532	12	-1.35277
PF3D7_0106900	8	-2.24381	6	-2.01123
PF3D7_0107100	6	-2.0157	3	-1.71621
PF3D7_0107200	8	-2.17845	4	-1.88258
PF3D7_0107500	18	-1.47465	20	-1.94479
PF3D7_0107600	23	-2.44552	17	-2.32811
PF3D7_0107800	13	-2.41681	12	-2.42488
PF3D7_0108100	9	-1.95291	8	-1.89757
PF3D7_0108300	30	-2.1437	19	-1.95526
PF3D7_0108400	12	-2.38127	7	-1.65155
PF3D7_0108600	6	-1.73223	7	-2.18004
PF3D7_0108700	16	-2.24638	9	-1.7484
PF3D7_0109100	9	-2.30043	10	-2.23105
PF3D7_0109900	10	-1.14617	10	-1.25983
PF3D7_0110100	7	-1.9654	5	-2.00344
PF3D7_0110500	22	-2.45197	14	-2.22149
PF3D7_0110600	30	-2.49664	16	-2.11361
PF3D7_0110700	3	-1.3321	4	-1.31659
PF3D7_0111000	14	-2.48935	12	-2.32131
PF3D7_0111500	3	-1.7083	4	-1.75429
PF3D7_0111800	6	-2.09614	4	-1.63882
PF3D7_0112200	3	-0.739653	9	-2.03879
PF3D7_0112700	9	-0.0499295	8	0.484084
PF3D7_0112800	3	0.251913	4	-0.548455
PF3D7_0113000	4	-0.763358	4	-1.03017
PF3D7_0113100	78	0.39347	78	-0.089709
PF3D7_0113200	21	-0.783459	13	-0.0518939
PF3D7_0113300	7	0.619164	11	0.151991
PF3D7_0113400	7	-2.0336	3	-1.71621
PF3D7_0113600	90	0.432705	74	0.733952
PF3D7_0113700	4	-1.87141	4	-1.87967
PF3D7_0113800	154	0.614359	138	0.774004
PF3D7_0113900	7	-0.635612	6	-0.273982
PF3D7_0114000	13	-1.9282	12	-1.71667
PF3D7_0114400	15	-1.48175	12	-1.26131
PF3D7_0114500	6	-0.330236	5	0.32226
PF3D7_0114600	10	-2.09397	9	-2.04234
PF3D7_0114700	15	-1.43233	13	-1.32143
PF3D7_0201400	7	-1.22371	3	-0.606752
PF3D7_0201600	10	1.04695	12	0.763447
PF3D7_0201700	6	-2.0157	10	-2.22779
PF3D7_0201800	6	-0.41834	4	0.193641
PF3D7_0201900	6	-0.510274	4	0.356381
PF3D7_0202000	4	-1.01472	4	-1.75924
PF3D7_0202100	9	-0.286073	8	-1.08295
PF3D7_0202400	15	-2.25052	11	-2.12883
PF3D7_0202600	11	-2.39102	10	-2.28797
PF3D7_0202900	12	-2.29032	5	-1.89937
PF3D7_0203000	21	-2.57016	15	-2.35206
PF3D7_0203100	31	-2.62997	23	-2.55556
PF3D7_0203200	5	-0.99848	5	-1.01266
PF3D7_0203600	10	-1.19768	6	-0.502672
PF3D7_0203700	4	-1.65595	8	-2.10172
PF3D7_0203800	7	-2.0336	5	-2.00451
PF3D7_0203900	4	-1.55336	3	-1.17733
PF3D7_0204000	14	-2.06627	12	-1.91822
PF3D7_0204100	20	-2.11582	25	-2.28856
PF3D7_0204300	13	-1.85236	11	-1.68055
PF3D7_0204400	3	-1.45059	4	-1.75782
PF3D7_0204500	9	-0.983202	5	-0.0274274
PF3D7_0204600	19	-2.14716	15	-1.95573
PF3D7_0204700	4	-0.824917	4	-0.812094
PF3D7_0204800	9	-1.59417	7	-1.70548
PF3D7_0205000	7	-1.90062	4	-1.63882
PF3D7_0205100	10	-1.67158	7	-1.41643
PF3D7_0205200	7	-2.1052	3	-1.5696
PF3D7_0205300	9	-2.02969	6	-1.4899
PF3D7_0205900	7	-2.1768	4	-1.87967
PF3D7_0206000	27	-2.27641	13	-1.86352
PF3D7_0206300	46	-2.5644	24	-2.32201
PF3D7_0206500	18	-2.54611	12	-2.42488
PF3D7_0206700	6	-1.15764	3	-0.289765
PF3D7_0206900	5	-1.813	5	-1.626
PF3D7_0207000	19	-0.898596	21	-1.25336
PF3D7_0207100	18	-1.48434	20	-1.81632
PF3D7_0207300	27	-1.14013	23	-0.594742
PF3D7_0207400	25	-1.67436	15	-1.6104
PF3D7_0207500	15	-2.12366	18	-2.12317
PF3D7_0207600	9	-1.52691	4	-0.133816
PF3D7_0207700	22	-0.934261	26	-1.15253
PF3D7_0207800	17	-2.23292	10	-1.75126
PF3D7_0207900	43	-1.45312	40	-1.4288
PF3D7_0208000	19	-1.26602	17	-1.1289
PF3D7_0208100	27	-2.57908	14	-2.34606
PF3D7_0208300	25	-2.42359	23	-2.31993
PF3D7_0208400	19	-2.37644	8	-2.17365
PF3D7_0208900	31	-2.06983	31	-2.11491
PF3D7_0209000	66	-1.3871	48	-0.859497
PF3D7_0209100	3	-1.1949	8	-1.54083
PF3D7_0209200	4	-1.87141	3	-1.71621
PF3D7_0209300	3	-1.45059	4	-1.75924
PF3D7_0209400	7	-1.91085	3	-0.955439
PF3D7_0209600	11	-2.29092	12	-2.3731
PF3D7_0209700	11	-2.0645	8	-2.17365
PF3D7_0210200	22	-1.46317	20	-1.31983
PF3D7_0210700	3	-0.490202	3	-0.321464
PF3D7_0210800	9	0.191096	10	-0.0660873
PF3D7_0211100	13	-2.33173	10	-2.17738
PF3D7_0211400	7	-2.1768	3	-1.72176
PF3D7_0211500	10	-1.75657	9	-1.6634
PF3D7_0211700	14	0.115372	14	-0.0564637
PF3D7_0211800	3	-1.70627	4	-1.75924
PF3D7_0211900	6	-2.09614	3	-1.5696
PF3D7_0212000	7	-1.30733	3	-0.41656
PF3D7_0212100	17	-2.1091	17	-2.40091
PF3D7_0212400	69	-2.02797	51	-1.77838
PF3D7_0212500	47	-1.76577	33	-1.45915
PF3D7_0212700	4	-1.65595	3	-1.30016
PF3D7_0212800	18	-1.89726	11	-1.9092
PF3D7_0213500	6	-2.09614	6	-2.10164
PF3D7_0213600	29	-1.69964	22	-1.66787
PF3D7_0213800	5	-1.23933	4	-0.847897
PF3D7_0213900	23	-2.62773	10	-2.34815
PF3D7_0214000	4	-1.87141	5	-2.00344
PF3D7_0214100	19	-2.29252	14	-2.17232
PF3D7_0214300	36	-2.14001	20	-1.89084
PF3D7_0214400	7	-2.1052	6	-2.01123
PF3D7_0214600	12	-2.07069	16	-2.41719
PF3D7_0214700	4	-1.56362	4	-1.88116
PF3D7_0214800	15	-2.10895	7	-1.61057
PF3D7_0214900	14	-1.75206	14	-2.01253
PF3D7_0215000	13	-1.11567	15	-1.4864
PF3D7_0215300	24	-0.540421	22	-1.67071
PF3D7_0215400	5	-1.99692	5	-2.00344
PF3D7_0215500	10	-1.9858	10	-2.11069
PF3D7_0215700	9	-1.77915	7	-1.88668
PF3D7_0215800	11	-1.90005	9	-1.60034
PF3D7_0215900	5	-1.81051	5	-1.626
PF3D7_0216000	9	-1.80717	13	-2.09393
PF3D7_0216100	12	-1.44954	19	-1.79957
PF3D7_0216200	6	-1.70925	4	-1.75924
PF3D7_0216300	24	-2.33972	19	-2.37787
PF3D7_0216400	5	-1.99692	6	-2.10096
PF3D7_0216500	29	-2.32577	18	-2.02323
PF3D7_0216600	9	-2.30043	8	-2.24559
PF3D7_0216700	23	-1.30162	25	-1.49823
PF3D7_0216800	13	-2.02668	7	-1.7098
PF3D7_0216900	10	-2.05019	6	-1.77112
PF3D7_0217000	10	-1.35221	11	-0.964486
PF3D7_0217100	4	-1.65595	8	-2.1056
PF3D7_0217200	20	-2.10293	15	-2.04835
PF3D7_0217600	17	-2.18339	19	-2.1617
PF3D7_0217900	10	-1.90853	5	-1.51221
PF3D7_0218100	4	-1.87141	4	-1.87967
PF3D7_0218200	6	-2.0157	3	-1.71621
PF3D7_0218300	8	-2.24381	8	-2.03367
PF3D7_0218600	43	-2.28231	34	-2.20819
PF3D7_0218700	9	-2.18272	4	-1.75924
PF3D7_0218800	5	-0.959068	4	-0.704686
PF3D7_0219100	5	-1.73417	5	-1.61899
PF3D7_0219300	3	-1.70627	4	-1.63882
PF3D7_0219600	7	-2.03701	11	-2.28077
PF3D7_0219700	5	0.0262376	4	0.304734
PF3D7_0219800	10	-1.70249	10	-1.90902
PF3D7_0219900	5	-1.09044	4	-0.450811
PF3D7_0220000	23	-1.32819	13	-0.332802
PF3D7_0220100	21	-1.02112	15	-0.824695
PF3D7_0220400	6	-2.09614	3	-1.71621
PF3D7_0220500	4	-1.87141	5	-1.6038
PF3D7_0220700	6	-0.862688	6	-1.57467
PF3D7_0220800	46	1.74462	47	1.26826
PF3D7_0220900	17	0.715847	15	1.44703
PF3D7_0221000	17	1.7395	14	2.21213
PF3D7_0221100	8	0.080768	8	-0.756322
PF3D7_0221200	13	-0.405762	11	-0.959973
PF3D7_0221300	11	-0.174506	11	0.0524635
PF3D7_0300800	6	-0.671159	6	-0.825136
PF3D7_0300900	6	-2.0157	3	-1.5696
PF3D7_0301000	17	-1.11517	14	-0.9661
PF3D7_0301100	7	-2.0336	4	-1.75924
PF3D7_0301200	4	-1.87485	4	-1.53792
PF3D7_0301300	3	-0.421603	4	-1.09852
PF3D7_0301400	9	-0.613256	8	-0.444841
PF3D7_0301600	10	-1.15647	10	-1.02382
PF3D7_0301800	7	-1.54942	4	-0.268542
PF3D7_0301900	7	-0.645841	6	-0.209207
PF3D7_0302000	16	-1.56963	15	-1.70426
PF3D7_0302100	21	-1.75654	22	-1.87934
PF3D7_0302200	18	-0.855742	18	-0.871366
PF3D7_0302500	23	-0.175692	22	-0.205711
PF3D7_0302600	39	-0.513116	36	-0.667029
PF3D7_0302800	7	-1.35165	8	-1.89757
PF3D7_0303000	8	-2.05314	4	-1.87967
PF3D7_0303100	14	-2.4484	12	-2.22054
PF3D7_0303200	19	-2.37644	18	-2.36346
PF3D7_0303400	9	-2.24158	3	-1.56791
PF3D7_0303500	19	-1.80699	12	-1.35137
PF3D7_0303700	10	-1.9858	11	-2.38908
PF3D7_0303800	10	-2.18927	7	-2.10023
PF3D7_0304000	9	-2.24158	8	-2.24559
PF3D7_0304100	6	-1.14998	7	-1.48546
PF3D7_0304200	5	-1.813	4	-1.75924
PF3D7_0304300	14	-1.85766	18	-2.23003
PF3D7_0304600	20	-0.46358	22	-0.390473
PF3D7_0304700	11	0.445165	7	1.5139
PF3D7_0304800	18	-2.12193	13	-1.9846
PF3D7_0305000	5	-1.99692	5	-1.90075
PF3D7_0305100	57	-2.4906	47	-2.55201
PF3D7_0305200	18	-2.44871	7	-2.18004
PF3D7_0305300	13	-2.32651	8	-2.24538
PF3D7_0305500	43	-2.5112	27	-2.26986
PF3D7_0305600	4	-1.87141	4	-1.87967
PF3D7_0305800	17	-2.25934	14	-2.01376
PF3D7_0306500	4	-1.76368	3	-1.5696
PF3D7_0307300	6	-1.78586	6	-2.10096
PF3D7_0307500	4	-1.76368	4	-1.34263
PF3D7_0307600	10	-1.56341	14	-1.70523
PF3D7_0307700	23	-2.41571	20	-2.29018
PF3D7_0307800	9	-2.12667	6	-1.92634
PF3D7_0307900	69	-2.14209	57	-2.30854
PF3D7_0308000	3	-1.1949	5	-1.60935
PF3D7_0308100	36	-1.2403	30	-0.805113
PF3D7_0308200	10	0.517396	12	-0.224666
PF3D7_0308300	5	-0.578083	9	-1.66517
PF3D7_0308900	22	-2.17813	12	-1.53612
PF3D7_0309000	4	-0.68641	5	-0.943275
PF3D7_0309100	5	-1.90496	6	-1.92149
PF3D7_0309200	31	-2.16351	26	-1.94026
PF3D7_0309300	6	-1.65179	4	-1.75924
PF3D7_0309500	3	-1.57531	5	-2.00344
PF3D7_0309900	20	-1.85081	13	-1.31593
PF3D7_0310100	6	-1.85864	3	-1.4177
PF3D7_0310200	33	-2.44151	33	-2.42556
PF3D7_0310300	6	-1.00825	7	-1.62213
PF3D7_0310400	9	-2.18272	11	-2.27776
PF3D7_0310500	16	-2.02196	20	-2.3975
PF3D7_0310600	3	-1.70627	3	-1.71621
PF3D7_0310900	6	-1.71691	5	-1.42063
PF3D7_0311100	4	0.354952	8	-1.15877
PF3D7_0311200	17	-2.25439	19	-2.3827
PF3D7_0311300	8	-2.24381	4	-1.75924
PF3D7_0311400	34	-2.27795	18	-2.21815
PF3D7_0311600	18	-1.16358	14	-0.882362
PF3D7_0311700	17	-1.47509	14	-0.696007
PF3D7_0311800	8	0.754756	7	0.142884
PF3D7_0311900	14	-0.777563	11	-0.0125058
PF3D7_0312100	8	-1.42109	8	-2.17365
PF3D7_0312200	8	-2.17923	15	-2.46679
PF3D7_0312400	4	-1.76368	3	-1.5696
PF3D7_0312500	6	-1.55986	6	-1.42915
PF3D7_0312900	3	-1.57531	4	-1.75924
PF3D7_0313100	4	-1.76368	3	-1.71621
PF3D7_0313400	12	-2.29032	5	-1.6038
PF3D7_0313500	6	-1.93908	7	-2.02042
PF3D7_0313600	8	-0.0572432	9	-0.500033
PF3D7_0313700	13	-2.36851	5	-1.76914
PF3D7_0313800	13	-2.09931	3	-1.29254
PF3D7_0313900	29	-2.13588	14	-1.50487
PF3D7_0314200	15	-2.2873	8	-2.1056
PF3D7_0314700	14	-2.13061	8	-1.51651
PF3D7_0314800	6	-1.93525	8	-2.24559
PF3D7_0314900	4	-1.87141	3	-1.71621
PF3D7_0315200	18	-0.31049	23	-0.777626
PF3D7_0315300	18	-2.36387	8	-1.90924
PF3D7_0315600	7	-1.90661	6	-1.92149
PF3D7_0315800	8	-2.05314	5	-2.00344
PF3D7_0316100	3	-1.70627	3	-1.71621
PF3D7_0316200	32	-1.62132	23	-1.25913
PF3D7_0316300	8	-2.24381	4	-1.53792
PF3D7_0316400	6	-1.93908	4	-1.88116
PF3D7_0316600	5	-0.175203	6	-0.759385
PF3D7_0316700	5	-1.64221	3	-0.955439
PF3D7_0316900	5	0.0349959	6	-0.400808
PF3D7_0317100	8	-1.24125	10	-1.64717
PF3D7_0317200	16	-2.34555	9	-2.16983
PF3D7_0317300	30	-2.23121	21	-2.08309
PF3D7_0317500	25	-1.449	22	-1.53554
PF3D7_0317700	32	-2.4275	16	-1.58735
PF3D7_0317800	5	-1.54707	4	-1.75924
PF3D7_0317900	5	-1.81738	4	-1.87967
PF3D7_0318200	31	-1.06009	23	-0.522933
PF3D7_0318300	27	-1.89432	22	-1.78453
PF3D7_0318400	19	-2.36145	12	-2.17715
PF3D7_0318500	41	-2.57261	35	-2.62719
PF3D7_0318600	7	-2.1768	9	-2.30086
PF3D7_0318700	5	-1.813	3	-1.15356
PF3D7_0318800	6	-2.09614	3	-1.71621
PF3D7_0318900	4	-1.87141	4	-1.87967
PF3D7_0319000	21	-2.33742	11	-1.86309
PF3D7_0319200	9	-1.56334	7	-1.17483
PF3D7_0319400	15	-2.29465	8	-2.17365
PF3D7_0319500	5	-1.16489	7	-2.02042
PF3D7_0319700	20	-1.85941	22	-2.24593
PF3D7_0319800	7	-1.6142	6	-1.57467
PF3D7_0320200	5	-1.813	7	-2.18004
PF3D7_0320400	38	-1.22014	29	-1.04321
PF3D7_0320500	7	-1.39257	6	-1.23512
PF3D7_0320700	6	-1.7727	7	-1.93982
PF3D7_0321100	22	-1.73972	25	-1.93047
PF3D7_0321200	17	1.38265	17	0.899326
PF3D7_0321300	24	-0.869508	21	-0.612218
PF3D7_0321500	17	-1.4916	16	-1.44969
PF3D7_0321600	14	-1.9181	8	-1.75069
PF3D7_0321700	21	-2.07485	17	-2.06993
PF3D7_0321800	39	-1.93879	27	-1.57197
PF3D7_0321900	19	-1.4766	19	-1.72341
PF3D7_0322100	10	-2.14033	7	-2.18036
PF3D7_0322200	15	-1.91975	10	-1.40007
PF3D7_0322300	4	-0.71719	8	-1.54373
PF3D7_0322400	9	-1.13174	14	-1.83306
PF3D7_0322500	3	-1.21985	3	-0.955439
PF3D7_0322600	21	-1.93765	14	-1.60815
PF3D7_0322700	30	-2.20451	27	-2.10026
PF3D7_0323100	22	-2.38219	16	-2.11682
PF3D7_0323200	6	-1.93908	3	-1.71621
PF3D7_0323400	9	-1.24726	10	-1.57109
PF3D7_0323600	4	-1.07599	5	-0.446497
PF3D7_0323700	9	-2.02969	6	-1.53514
PF3D7_0323800	4	-1.87141	3	-1.71621
PF3D7_0323900	33	-2.10909	15	-1.56078
PF3D7_0324100	7	-1.59458	6	-1.66397
PF3D7_0402800	13	-2.41681	9	-2.16983
PF3D7_0403100	6	-2.09614	4	-1.87967
PF3D7_0403200	10	-2.29487	6	-2.10096
PF3D7_0403400	57	-2.0979	37	-1.85506
PF3D7_0403500	5	-1.813	3	-1.5696
PF3D7_0403600	11	-2.12647	10	-1.90902
PF3D7_0403700	14	-2.04483	6	-1.34426
PF3D7_0403800	9	-2.07062	8	-1.92479
PF3D7_0403900	12	-2.12615	5	-1.626
PF3D7_0404100	26	-2.29198	24	-2.24078
PF3D7_0404300	8	-1.66257	6	-1.69335
PF3D7_0404400	3	-1.45059	4	-1.87967
PF3D7_0404500	8	-0.518545	10	-1.07305
PF3D7_0404600	67	-2.42689	52	-2.23048
PF3D7_0404700	8	-1.93935	3	-1.17733
PF3D7_0404800	7	-1.90062	12	-2.19394
PF3D7_0404900	8	-0.749195	5	-0.0690568
PF3D7_0405000	7	-1.48804	6	-1.57467
PF3D7_0405100	25	-2.46351	19	-2.37694
PF3D7_0405200	9	-2.01211	4	-1.37304
PF3D7_0405300	63	-1.15517	53	-0.816874
PF3D7_0405400	38	-1.84114	22	-1.53206
PF3D7_0405600	6	-2.0157	5	-1.89591
PF3D7_0405700	40	-2.50708	33	-2.49786
PF3D7_0405900	16	-2.42773	10	-2.28597
PF3D7_0406100	4	-0.794138	7	-1.57606
PF3D7_0406400	6	-1.38365	3	-0.650906
PF3D7_0406500	26	-2.25571	21	-2.14253
PF3D7_0406700	19	-2.44432	11	-2.27391
PF3D7_0406800	5	-1.44515	4	-1.29186
PF3D7_0406900	28	-1.7619	17	-1.43572
PF3D7_0407000	6	-1.77671	6	-2.10096
PF3D7_0407100	3	-0.197098	4	-0.665628
PF3D7_0407300	6	-1.39205	5	-1.16807
PF3D7_0407600	17	-2.15367	19	-2.25626
PF3D7_0407700	22	-2.43354	12	-2.26952
PF3D7_0407800	23	-1.42971	20	-1.18958
PF3D7_0408100	10	-2.14806	5	-1.626
PF3D7_0408200	9	-2.30043	5	-2.00344
PF3D7_0408600	20	-0.788387	19	-1.00276
PF3D7_0408700	22	-0.748369	17	-0.20947
PF3D7_0408900	7	-2.03143	11	-2.28077
PF3D7_0409000	32	-1.57613	22	-1.18089
PF3D7_0409300	14	-1.6471	14	-1.48983
PF3D7_0409400	6	-0.973775	3	-0.392786
PF3D7_0409600	8	-2.24381	5	-2.00344
PF3D7_0409800	8	-1.79174	9	-1.74308
PF3D7_0409900	7	-0.65607	3	0.396681
PF3D7_0410000	10	-1.59174	6	-1.75657
PF3D7_0410300	7	-1.55965	5	-1.02376
PF3D7_0410700	4	-1.76368	3	-1.71621
PF3D7_0410800	23	-2.05705	17	-1.82492
PF3D7_0410900	6	-2.09614	3	-1.71621
PF3D7_0411000	23	-2.22661	16	-2.08284
PF3D7_0411200	19	-1.83696	22	-1.98788
PF3D7_0411300	10	-2.14033	5	-1.90075
PF3D7_0411400	25	-1.46888	21	-1.39982
PF3D7_0411800	43	-1.61652	41	-1.7636
PF3D7_0411900	23	-0.892899	28	-1.4038
PF3D7_0412000	16	-1.17645	13	-1.12804
PF3D7_0412100	5	-1.5809	7	-1.7098
PF3D7_0412200	6	1.16369	5	1.53784
PF3D7_0412300	18	0.288085	15	0.422715
PF3D7_0413500	8	-0.426284	5	-0.380624
PF3D7_0413900	10	-0.646509	11	-0.613978
PF3D7_0414000	54	-0.717303	42	-0.433877
PF3D7_0414100	34	-0.269552	39	-0.469305
PF3D7_0414200	11	-0.748893	6	0.546836
PF3D7_0414400	5	-1.90496	6	-1.66683
PF3D7_0414500	6	-0.460476	3	0.71015
PF3D7_0414600	3	1.10507	3	1.14064
PF3D7_0414700	7	-1.91085	4	-1.64532
PF3D7_0414900	8	-0.723225	8	-0.226511
PF3D7_0415100	5	-1.73417	4	-1.75924
PF3D7_0415200	29	-0.81587	20	-0.401128
PF3D7_0415300	10	-0.983907	12	-1.47909
PF3D7_0415700	6	0.0758066	4	0.912953
PF3D7_0415800	12	-0.914911	10	-1.0828
PF3D7_0416000	3	-1.70627	5	-1.90075
PF3D7_0416100	5	-1.29188	5	-1.80362
PF3D7_0416300	11	-2.34097	6	-2.01123
PF3D7_0416400	8	-2.24381	3	-1.71621
PF3D7_0416900	7	-1.26641	10	-1.69921
PF3D7_0417200	3	-0.084845	4	0.0211362
PF3D7_0417400	90	-1.73397	75	-1.43452
PF3D7_0417600	14	-2.17545	11	-2.02955
PF3D7_0417700	7	-1.96189	4	-1.75924
PF3D7_0417800	13	-0.823066	9	-0.211134
PF3D7_0417900	13	-0.499034	12	-0.334277
PF3D7_0418000	72	-0.650934	55	-0.134394
PF3D7_0418100	13	-1.82538	11	-2.1168
PF3D7_0418200	4	-1.30199	3	-1.16737
PF3D7_0418300	23	-2.28355	15	-1.92908
PF3D7_0418500	6	-0.159931	7	-0.767836
PF3D7_0418600	24	-0.815913	17	-0.622383
PF3D7_0418700	5	-1.1824	7	-1.39054
PF3D7_0419000	8	-1.75176	5	-1.24837
PF3D7_0419300	4	0.42677	3	0.251201
PF3D7_0419400	48	-1.71167	31	-1.32948
PF3D7_0419500	7	-1.58692	6	-1.58194
PF3D7_0419900	123	-1.35482	96	-0.920134
PF3D7_0420000	72	-0.893328	62	-0.872593
PF3D7_0420100	13	0.257986	12	-0.0282094
PF3D7_0420200	18	1.28414	15	0.973284
PF3D7_0420300	44	-0.835533	48	-1.32937
PF3D7_0420400	7	0.141804	4	1.09275
PF3D7_0420500	11	-1.5475	12	-1.89162
PF3D7_0420600	13	-1.57221	9	-1.25082
PF3D7_0421700	106	-0.514551	92	-0.363593
PF3D7_0422000	5	0.94068	6	0.230722
PF3D7_0422100	4	-0.260632	7	-1.18562
PF3D7_0422200	78	-1.89455	46	-1.07019
PF3D7_0422500	37	-0.244019	41	-0.829102
PF3D7_0422800	12	1.72582	13	0.854951
PF3D7_0423300	9	-1.69787	3	-0.539393
PF3D7_0423600	21	-1.66219	16	-1.31878
PF3D7_0423800	10	-2.24078	7	-2.18004
PF3D7_0423900	5	-0.726984	6	-1.35352
PF3D7_0424000	9	-1.9473	7	-1.74431
PF3D7_0424100	8	-1.68717	5	-1.80362
PF3D7_0424200	17	-1.89116	10	-1.63416
PF3D7_0424300	56	-0.737799	33	0.127667
PF3D7_0424400	131	0.539859	124	0.409043
PF3D7_0424600	5	1.02468	5	-0.61024
PF3D7_0424700	11	-1.29087	6	-1.84136
PF3D7_0424800	6	-1.78586	6	-1.92149
PF3D7_0424900	9	-0.537585	9	-1.72538
PF3D7_0425000	23	0.814832	28	-0.260672
PF3D7_0425100	18	-0.387309	17	-0.670609
PF3D7_0425200	23	0.405541	29	0.102369
PF3D7_0425300	21	-0.989567	15	0.203463
PF3D7_0425400	25	-0.480814	26	0.378316
PF3D7_0425500	4	-0.98026	3	-1.05055
PF3D7_0500900	6	-1.18829	3	-1.28431
PF3D7_0501200	4	0.00612097	3	0.443269
PF3D7_0501400	10	-1.59431	5	0.089135
PF3D7_0501700	5	-1.10796	10	-1.77565
PF3D7_0501800	16	-1.62878	11	-1.42782
PF3D7_0502000	12	-1.82445	10	-1.76102
PF3D7_0502300	3	-1.70627	3	-1.71621
PF3D7_0502400	14	-2.12281	7	-1.16405
PF3D7_0502500	3	-1.70627	4	-1.87967
PF3D7_0502600	21	-2.1215	13	-1.67381
PF3D7_0503100	12	-1.11235	12	-2.32411
PF3D7_0503200	19	-0.485391	13	0.369469
PF3D7_0503500	19	-1.92388	11	-1.18261
PF3D7_0503600	15	-1.66032	13	-1.75233
PF3D7_0503900	7	-0.396932	8	-0.830474
PF3D7_0504000	27	-1.38828	18	-1.0136
PF3D7_0504200	5	-1.09044	3	-0.606752
PF3D7_0504300	4	-1.76368	4	-1.88514
PF3D7_0504400	9	-1.13174	11	-1.43534
PF3D7_0504700	21	-1.79193	20	-2.09359
PF3D7_0504800	54	-2.05251	41	-1.91673
PF3D7_0504900	6	-0.992928	5	-0.995956
PF3D7_0505000	47	-2.20684	37	-2.09109
PF3D7_0505100	22	-2.53228	16	-2.45336
PF3D7_0505200	6	-2.0157	4	-1.87967
PF3D7_0505300	3	-1.70627	4	-1.87967
PF3D7_0505400	5	-1.81738	5	-2.00344
PF3D7_0505500	4	-1.35329	9	-2.11494
PF3D7_0505700	9	-1.9473	7	-1.66234
PF3D7_0505900	5	-1.55463	3	-1.71621
PF3D7_0506200	6	-1.7782	4	-1.53792
PF3D7_0506500	37	-1.53687	49	-2.03997
PF3D7_0506800	10	-1.90853	10	-1.8586
PF3D7_0506900	15	-0.19678	14	-0.546097
PF3D7_0507100	7	-2.03701	3	-0.479957
PF3D7_0507200	10	-2.24336	6	-2.10096
PF3D7_0507300	15	-2.37187	12	-2.16875
PF3D7_0507500	13	-2.28815	7	-1.63861
PF3D7_0507800	31	-2.32718	17	-1.92549
PF3D7_0508000	20	-0.806535	13	0.0664321
PF3D7_0508100	18	-2.10464	13	-1.87274
PF3D7_0508400	8	-1.30276	6	-0.582163
PF3D7_0508500	34	-1.95061	23	-1.55905
PF3D7_0508700	16	-2.22551	12	-2.06938
PF3D7_0508800	3	1.9357	4	0.167687
PF3D7_0508900	42	-1.15063	33	-1.01221
PF3D7_0509100	16	-1.53484	9	-1.18885
PF3D7_0509400	29	-0.761468	33	-1.12081
PF3D7_0509600	13	-1.50995	9	-1.16937
PF3D7_0509700	8	-0.783024	6	-0.864046
PF3D7_0509800	6	-1.85864	3	-1.43092
PF3D7_0510000	6	-1.93698	9	-2.10785
PF3D7_0510100	30	-2.35163	29	-2.4085
PF3D7_0510200	5	-1.10796	4	-0.323873
PF3D7_0510400	8	-1.99163	3	-1.71621
PF3D7_0510500	6	-1.57518	4	-1.20267
PF3D7_0510800	5	-1.73417	3	-1.43092
PF3D7_0511200	11	-1.6212	7	-1.09934
PF3D7_0511300	27	0.915591	24	0.478919
PF3D7_0511400	16	-0.312286	14	-0.314883
PF3D7_0511500	78	-2.39199	64	-2.30128
PF3D7_0511900	4	-1.38407	3	-1.5696
PF3D7_0512200	12	-0.78225	11	-0.746413
PF3D7_0512500	11	-2.05735	10	-2.11069
PF3D7_0512800	21	-1.42725	20	-1.54021
PF3D7_0513200	40	-1.76822	32	-1.5342
PF3D7_0513400	3	-0.67729	3	-0.672903
PF3D7_0513600	10	-2.18344	10	-2.34815
PF3D7_0513700	16	-2.12808	9	-1.97682
PF3D7_0513900	3	-1.70627	4	-1.87967
PF3D7_0514100	15	-2.36636	13	-2.40804
PF3D7_0514200	15	-1.93244	11	-1.70492
PF3D7_0514300	19	-1.47881	14	-1.42727
PF3D7_0514500	7	-1.38916	8	-1.47957
PF3D7_0514700	18	-1.00186	20	-1.23686
PF3D7_0514800	12	-0.810647	10	-1.2178
PF3D7_0515000	11	-1.39478	7	-1.08208
PF3D7_0515100	7	-1.94965	4	-1.30357
PF3D7_0515300	19	-2.14915	14	-1.98303
PF3D7_0515400	11	-1.69202	4	-0.592922
PF3D7_0515500	20	-0.734308	20	-1.04658
PF3D7_0515600	24	-2.36025	14	-2.22641
PF3D7_0516000	10	-2.29487	4	-1.64532
PF3D7_0516100	39	-0.535769	33	-0.670896
PF3D7_0516300	16	1.02778	16	0.825658
PF3D7_0516400	5	-1.73417	4	-1.43702
PF3D7_0516600	13	-2.13044	10	-2.34815
PF3D7_0516700	6	-1.67094	6	-1.46795
PF3D7_0516800	20	-2.19747	21	-2.22112
PF3D7_0517100	7	-1.62784	7	-1.88668
PF3D7_0517200	9	-2.24158	3	-1.71621
PF3D7_0517400	5	-1.02913	4	-0.704686
PF3D7_0518000	7	-1.37211	6	-1.16479
PF3D7_0518100	19	-2.04376	15	-1.60903
PF3D7_0518500	12	-2.29032	5	-1.90075
PF3D7_0518600	11	-2.34097	9	-2.23535
PF3D7_0518700	19	-1.80999	14	-2.13416
PF3D7_0519000	4	-1.25583	3	-1.29254
PF3D7_0519200	4	-1.65595	5	-2.00549
PF3D7_0519300	18	-0.614407	20	-0.897699
PF3D7_0519500	32	-2.09033	17	-1.42048
PF3D7_0519600	8	-1.19512	6	-1.20359
PF3D7_0519700	3	-1.57531	4	-1.75924
PF3D7_0519800	7	-2.1768	4	-1.87967
PF3D7_0519900	7	-1.2971	6	-1.22784
PF3D7_0520100	10	-1.83473	9	-1.58195
PF3D7_0520200	13	-2.15741	11	-2.27433
PF3D7_0520700	17	-1.95225	14	-1.48151
PF3D7_0520800	29	-2.45202	18	-2.31017
PF3D7_0521000	6	-2.0157	3	-1.71621
PF3D7_0521100	13	-2.19892	11	-2.32886
PF3D7_0521300	15	-2.51449	7	-2.01698
PF3D7_0521400	6	-2.0157	4	-1.87967
PF3D7_0521500	5	-1.72542	3	-1.43092
PF3D7_0521800	6	-1.93908	4	-1.53792
PF3D7_0521900	26	-2.30105	17	-2.2397
PF3D7_0522100	7	-0.488994	6	-0.330473
PF3D7_0522300	9	-2.24068	7	-2.09481
PF3D7_0522400	131	-2.21369	77	-1.79855
PF3D7_0522600	6	-1.61348	4	-1.64532
PF3D7_0522900	34	-2.26642	9	-0.705438
PF3D7_0523000	16	-1.98368	16	-1.82194
PF3D7_0523200	23	-2.0001	14	-1.58845
PF3D7_0523700	19	-2.09771	17	-2.1769
PF3D7_0523800	5	-1.25386	4	-1.53169
PF3D7_0524000	5	-1.0706	6	-1.10658
PF3D7_0524100	24	-1.55894	16	-1.27456
PF3D7_0524300	13	-1.28791	9	-0.918773
PF3D7_0524800	9	-2.30043	3	-1.71621
PF3D7_0524900	11	-1.5211	8	-1.19182
PF3D7_0525000	14	-2.29048	8	-1.85286
PF3D7_0525100	18	-0.543008	14	-0.19601
PF3D7_0525200	14	-2.40941	8	-2.02471
PF3D7_0525400	6	-2.09614	9	-2.23349
PF3D7_0525500	41	-2.23539	26	-2.09836
PF3D7_0525600	5	-1.73417	4	-1.87967
PF3D7_0525800	3	-1.70627	4	-1.87967
PF3D7_0525900	7	-2.1052	5	-2.00344
PF3D7_0526000	15	-2.26155	9	-1.86703
PF3D7_0526200	10	-1.76741	4	-0.688034
PF3D7_0526500	21	-2.4604	8	-2.17365
PF3D7_0526600	65	-1.27921	49	-0.998125
PF3D7_0526700	19	-1.92601	15	-1.68224
PF3D7_0526900	3	-1.32644	6	-2.01123
PF3D7_0527000	5	-1.90496	5	-1.90075
PF3D7_0527200	13	-1.90217	4	-0.717705
PF3D7_0527300	12	-2.18161	4	-1.25475
PF3D7_0527400	8	-2.17923	3	-1.71621
PF3D7_0527600	18	-2.18144	14	-2.14528
PF3D7_0527900	9	-2.24158	4	-1.87967
PF3D7_0528100	15	-1.73047	11	-1.3857
PF3D7_0528200	5	0.0525124	3	1.09309
PF3D7_0528300	10	-2.34895	10	-2.28797
PF3D7_0528400	17	-1.14488	13	-1.62962
PF3D7_0528500	16	-1.05775	7	-0.955072
PF3D7_0528700	4	0.0830689	7	-1.17483
PF3D7_0528800	9	-1.44563	7	-1.19553
PF3D7_0528900	17	-0.295053	16	-0.183095
PF3D7_0529000	13	0.480153	16	-0.0307211
PF3D7_0529200	25	-1.7081	13	-0.693098
PF3D7_0529300	7	-0.707216	6	-0.463374
PF3D7_0529400	26	-2.27611	15	-1.9038
PF3D7_0529500	7	-0.335557	7	-0.989324
PF3D7_0529700	12	-2.20824	8	-1.80036
PF3D7_0529800	43	-1.56211	33	-1.06301
PF3D7_0529900	4	-1.45872	4	-1.62162
PF3D7_0530300	27	-2.4157	20	-2.29644
PF3D7_0530400	23	-2.18485	19	-2.23456
PF3D7_0530500	11	-2.00097	10	-2.01961
PF3D7_0530700	21	-1.83475	20	-2.11162
PF3D7_0530900	54	-2.58809	28	-2.46604
PF3D7_0531000	18	-2.25232	14	-2.24419
PF3D7_0531100	45	-2.20985	36	-2.1311
PF3D7_0531400	23	-2.33037	18	-2.36558
PF3D7_0531500	25	-2.1589	25	-2.25569
PF3D7_0531600	12	-1.74039	12	-1.84264
PF3D7_0531700	7	-0.204451	9	-0.390248
PF3D7_0531900	4	-1.66108	4	-1.75924
PF3D7_0532000	16	-1.15547	16	-1.04801
PF3D7_0532200	12	-1.64033	10	-1.60813
PF3D7_0532300	17	-0.142698	12	1.18056
PF3D7_0532400	6	-1.23809	4	-0.538104
PF3D7_0532500	5	-0.162065	5	-0.368789
PF3D7_0532600	4	0.650036	4	0.0820859
PF3D7_0532700	32	0.789612	27	1.11639
PF3D7_0532800	28	1.78319	30	1.0188
PF3D7_0601400	18	-1.27223	12	-1.04916
PF3D7_0602000	11	-2.39102	8	-2.24559
PF3D7_0602100	17	-1.77558	19	-1.7492
PF3D7_0602400	6	-2.09614	7	-2.18004
PF3D7_0602500	3	-1.70627	7	-2.18004
PF3D7_0602600	8	-1.76713	13	-2.27061
PF3D7_0602700	9	0.0348108	7	0.878726
PF3D7_0602800	20	-0.108089	18	0.142702
PF3D7_0602900	6	-1.62881	7	-1.5135
PF3D7_0603100	6	-1.44111	7	-1.94492
PF3D7_0603200	3	-1.57531	6	-2.01123
PF3D7_0603300	3	-1.70627	3	-1.5696
PF3D7_0603400	19	-2.27454	17	-2.25779
PF3D7_0603500	4	-1.76368	3	-1.71621
PF3D7_0603600	37	-1.66121	31	-1.79504
PF3D7_0603700	5	-1.29188	5	-0.876668
PF3D7_0603800	20	-1.54352	18	-1.77356
PF3D7_0604000	25	-2.5821	24	-2.46301
PF3D7_0604100	27	-2.52523	12	-2.16875
PF3D7_0604300	9	-1.6222	14	-1.97394
PF3D7_0604500	21	-2.57153	16	-2.45336
PF3D7_0604600	21	-2.43844	19	-2.32609
PF3D7_0604700	6	-2.0157	8	-2.03698
PF3D7_0604800	12	-2.38127	9	-2.30086
PF3D7_0605100	9	-2.24158	3	-1.71621
PF3D7_0605200	7	-1.9654	3	-1.71811
PF3D7_0605600	34	-2.05706	31	-2.02628
PF3D7_0605800	25	-2.35079	26	-2.15982
PF3D7_0606000	24	-1.16428	18	-1.16636
PF3D7_0606100	5	-1.99692	4	-1.88116
PF3D7_0606400	3	-1.20114	4	-1.64133
PF3D7_0606500	4	-1.87141	4	-1.63882
PF3D7_0606600	19	-1.77253	19	-1.85052
PF3D7_0606700	12	-1.57156	14	-1.75317
PF3D7_0606800	3	-1.21985	4	-1.64532
PF3D7_0607000	4	-1.87141	3	-1.71621
PF3D7_0607100	8	-1.79174	15	-2.1875
PF3D7_0607300	5	-1.47143	3	-0.955439
PF3D7_0607400	8	-2.00394	4	-1.52504
PF3D7_0607500	14	-1.74263	9	-1.21364
PF3D7_0607600	8	-0.917791	11	-1.5602
PF3D7_0607700	40	-2.29117	26	-2.28529
PF3D7_0607900	4	-1.87141	7	-2.18004
PF3D7_0608000	7	-2.1768	5	-2.00709
PF3D7_0608100	11	-2.0931	6	-2.10096
PF3D7_0608200	4	-1.87141	3	-1.5696
PF3D7_0608300	20	-1.20001	18	-0.755719
PF3D7_0608800	3	-1.57531	3	-1.71621
PF3D7_0608900	9	-2.24158	7	-2.10023
PF3D7_0609000	54	-1.93976	52	-2.08502
PF3D7_0609100	7	0.131575	5	0.811007
PF3D7_0609200	5	-1.99692	5	-2.00344
PF3D7_0609300	12	-2.33468	11	-2.22055
PF3D7_0609500	12	-1.94425	13	-2.09262
PF3D7_0609600	31	-0.441168	29	-0.465267
PF3D7_0609700	21	-1.16793	22	-1.51479
PF3D7_0609900	12	-2.42786	11	-2.38908
PF3D7_0610200	11	-1.64741	10	-1.6553
PF3D7_0610900	8	-2.00394	3	-0.85638
PF3D7_0611400	7	-2.1768	5	-2.00344
PF3D7_0611600	6	-1.78586	6	-1.75172
PF3D7_0611800	26	-2.06304	23	-1.96079
PF3D7_0612100	7	-1.31756	4	-1.34263
PF3D7_0612200	24	-1.60644	16	-1.06716
PF3D7_0612800	5	1.88737	5	1.10489
PF3D7_0612900	12	0.109987	14	-0.606327
PF3D7_0613300	28	-1.8521	21	-1.72541
PF3D7_0613500	13	-1.38337	13	-1.72747
PF3D7_0613600	8	-2.24381	11	-2.22511
PF3D7_0613800	51	-1.88575	46	-1.74183
PF3D7_0613900	29	-2.26624	24	-2.0423
PF3D7_0614000	7	-2.1768	4	-1.87967
PF3D7_0614100	11	0.359364	11	0.256383
PF3D7_0614200	9	-1.838	6	-1.19632
PF3D7_0614300	8	-2.11772	5	-2.00344
PF3D7_0614400	6	-1.21127	3	-0.202593
PF3D7_0614600	3	-1.70627	3	-1.43092
PF3D7_0614900	13	-2.04743	11	-1.75576
PF3D7_0615100	10	0.141756	9	0.633691
PF3D7_0615200	3	1.13746	5	-0.0218768
PF3D7_0615400	43	-1.96	39	-1.83387
PF3D7_0615600	47	-2.00486	26	-1.41928
PF3D7_0615800	13	-2.46039	5	-1.80362
PF3D7_0615900	41	-2.05827	25	-1.648
PF3D7_0616000	5	-1.48894	9	-1.96861
PF3D7_0616200	6	-1.93525	4	-1.41749
PF3D7_0616400	28	-1.26605	24	-1.02974
PF3D7_0616500	24	-1.97673	24	-2.03617
PF3D7_0616600	11	-1.80472	6	-0.973738
PF3D7_0616700	4	-1.22505	3	-0.765246
PF3D7_0616800	5	-1.46267	4	-1.75924
PF3D7_0616900	18	-2.29317	19	-2.55349
PF3D7_0617100	8	-2.24381	4	-1.87967
PF3D7_0617200	4	-1.7631	3	-1.43092
PF3D7_0618000	8	-2.05314	10	-2.22779
PF3D7_0618100	12	-2.42786	10	-2.34815
PF3D7_0618400	11	-2.39102	5	-2.00709
PF3D7_0618600	10	-2.34905	6	-2.1022
PF3D7_0618800	10	-1.58401	9	-1.50973
PF3D7_0619000	23	-2.09501	18	-2.19846
PF3D7_0619100	10	-1.58144	3	0.309612
PF3D7_0619200	15	-1.70077	13	-1.60837
PF3D7_0619300	37	-2.08978	33	-1.96846
PF3D7_0619500	24	-0.814695	18	-0.405459
PF3D7_0619600	27	-0.268845	24	-0.000275023
PF3D7_0619700	9	-1.35035	8	-1.081
PF3D7_0619800	46	-1.25585	39	-1.00148
PF3D7_0620000	9	-0.848676	9	-1.06264
PF3D7_0620300	8	-2.17923	7	-2.18004
PF3D7_0620400	13	-1.38129	10	-1.49591
PF3D7_0620500	7	-2.1768	7	-2.18004
PF3D7_0620700	3	-0.440312	6	-1.13568
PF3D7_0621000	10	-2.34895	5	-1.80362
PF3D7_0621100	25	-1.69793	18	-1.40251
PF3D7_0621300	5	-1.43712	5	-1.4012
PF3D7_0621400	8	-1.6718	8	-1.66621
PF3D7_0621700	18	-1.68988	16	-1.61475
PF3D7_0621900	7	-1.2971	9	-1.48456
PF3D7_0622100	12	-2.33468	9	-2.30086
PF3D7_0622200	3	-1.70627	4	-1.87967
PF3D7_0622300	8	-1.61952	5	-1.11079
PF3D7_0622500	7	-1.85288	4	-1.25475
PF3D7_0622700	6	-1.93908	4	-1.33297
PF3D7_0622800	11	-2.15507	14	-2.26205
PF3D7_0622900	22	-2.34533	13	-2.03963
PF3D7_0623000	7	-1.37552	5	-0.402092
PF3D7_0623100	15	-2.16764	10	-1.93855
PF3D7_0623300	6	0.133266	7	-0.0747129
PF3D7_0623500	3	-1.70627	5	-2.00451
PF3D7_0623600	6	-1.78203	13	-2.31904
PF3D7_0623700	19	-2.1082	20	-2.14228
PF3D7_0623800	23	-2.00517	25	-2.16949
PF3D7_0623900	3	-1.70627	3	-1.71621
PF3D7_0624200	6	-2.09614	3	-1.71621
PF3D7_0624300	8	-2.11465	6	-2.10164
PF3D7_0624400	5	-1.5809	10	-1.98839
PF3D7_0624600	21	-2.40552	20	-2.50572
PF3D7_0624700	7	-1.62784	4	-0.853311
PF3D7_0624800	21	-2.05839	16	-2.29195
PF3D7_0624900	6	-2.09614	8	-2.24447
PF3D7_0625100	4	-1.66108	6	-1.8463
PF3D7_0625200	10	-2.18669	5	-1.89937
PF3D7_0625300	17	-1.41742	18	-1.4998
PF3D7_0625400	5	-0.556187	3	0.154018
PF3D7_0625600	5	-1.14299	5	-1.34569
PF3D7_0625800	4	-1.56362	8	-2.24559
PF3D7_0625900	7	-1.31074	6	-0.980461
PF3D7_0626000	25	-2.28855	23	-2.39552
PF3D7_0626200	5	-1.54587	4	-1.2939
PF3D7_0626300	7	-1.70626	6	-1.65763
PF3D7_0626400	16	-2.17506	10	-1.93992
PF3D7_0626500	11	-2.24325	9	-2.23535
PF3D7_0627100	16	-2.46733	10	-2.06027
PF3D7_0627200	3	-0.964158	5	-1.18673
PF3D7_0627600	3	-1.70627	3	-1.71621
PF3D7_0627700	12	-1.20996	10	-0.820953
PF3D7_0627800	27	-0.49777	24	-1.31275
PF3D7_0628100	107	-2.16524	74	-2.01212
PF3D7_0628200	27	-2.27878	20	-1.99619
PF3D7_0628300	4	-1.56362	5	-1.54551
PF3D7_0628400	6	-2.09614	3	-1.71621
PF3D7_0628600	3	-0.490202	3	-0.682037
PF3D7_0628700	4	-0.71719	4	-0.786056
PF3D7_0628900	11	-0.98316	11	-1.06828
PF3D7_0629300	8	-0.465947	8	-0.425806
PF3D7_0629500	7	-0.683348	5	-1.04596
PF3D7_0629700	79	-2.05645	54	-1.91168
PF3D7_0629800	7	-1.42326	7	-1.40133
PF3D7_0630000	14	0.0574659	12	0.0219765
PF3D7_0630100	13	-1.68427	8	-1.0324
PF3D7_0630300	43	-0.329919	34	-0.105286
PF3D7_0630400	10	-0.53576	8	-0.801038
PF3D7_0630500	5	-1.90496	4	-1.87967
PF3D7_0630600	10	1.21304	10	1.14212
PF3D7_0630700	20	-0.356736	15	0.375929
PF3D7_0630800	43	1.32832	38	1.23551
PF3D7_0630900	12	-1.24989	7	-0.414922
PF3D7_0631200	13	-1.05606	11	-0.868928
PF3D7_0703500	22	-2.53491	18	-2.53478
PF3D7_0703600	7	-1.78128	3	-1.412
PF3D7_0703800	16	-1.78536	11	-1.59329
PF3D7_0703900	109	-1.44244	65	-0.785188
PF3D7_0704000	43	-2.06197	38	-1.99631
PF3D7_0704100	59	-2.55646	37	-2.34255
PF3D7_0704200	14	-1.55547	13	-1.59266
PF3D7_0704300	42	-2.48243	27	-2.14587
PF3D7_0704400	16	-1.64792	13	-1.5979
PF3D7_0704500	21	-2.51017	26	-2.59681
PF3D7_0704600	94	-1.2972	63	-0.553595
PF3D7_0704700	28	-2.41907	16	-2.05982
PF3D7_0704800	15	-1.69894	12	-1.72647
PF3D7_0704900	4	-1.66108	5	-1.90075
PF3D7_0705000	8	-2.24381	5	-1.80362
PF3D7_0705100	21	-1.52192	18	-1.19352
PF3D7_0705200	38	-1.53499	37	-1.69678
PF3D7_0705300	9	-1.88845	5	-1.6038
PF3D7_0705400	3	-1.70627	6	-2.10096
PF3D7_0705500	46	-2.34017	30	-2.11632
PF3D7_0705600	15	-2.47667	13	-2.45646
PF3D7_0705800	6	-2.09614	4	-1.87967
PF3D7_0706000	5	-1.64221	4	-1.34263
PF3D7_0706100	23	-2.19244	23	-2.40747
PF3D7_0706500	18	-2.00095	19	-2.00701
PF3D7_0706600	15	-2.47667	8	-2.17365
PF3D7_0706700	10	-2.29487	6	-2.10096
PF3D7_0707200	39	-1.65439	32	-1.73205
PF3D7_0707300	15	-2.18878	11	-1.94342
PF3D7_0707400	8	-1.83787	3	-1.5696
PF3D7_0707500	26	-1.86923	18	-1.53145
PF3D7_0707700	11	-2.29092	9	-2.30086
PF3D7_0707800	14	-2.24954	11	-2.14708
PF3D7_0708000	9	-2.06782	7	-2.09867
PF3D7_0708200	26	-0.675664	19	0.223485
PF3D7_0708300	5	0.626179	3	1.36299
PF3D7_0708400	6	0.0121421	5	-0.29782
PF3D7_0708500	19	-2.05425	16	-2.2032
PF3D7_0708800	9	-1.65583	7	-1.78961
PF3D7_0709000	12	-1.69913	11	-1.59282
PF3D7_0709050	7	-2.0336	5	-1.89379
PF3D7_0709100	36	-0.259705	25	0.680791
PF3D7_0709200	6	-0.61753	8	-0.826313
PF3D7_0709300	57	0.847872	55	0.64258
PF3D7_0709400	18	-1.11487	16	-0.850561
PF3D7_0709600	42	-0.956	44	-0.719506
PF3D7_0709700	7	-0.925438	5	-0.357688
PF3D7_0709900	34	-1.70577	31	-1.61324
PF3D7_0710000	80	0.604829	83	0.358425
PF3D7_0710100	10	0.21446	8	0.272165
PF3D7_0710200	116	1.10939	111	1.24085
PF3D7_0710300	10	1.18789	9	1.63015
PF3D7_0710400	10	0.538248	12	-0.0567108
PF3D7_0710500	8	0.447389	8	0.531448
PF3D7_0710700	8	-0.235613	10	-1.79842
PF3D7_0710900	6	-1.05422	7	-0.898726
PF3D7_0711000	18	-0.382759	12	0.6575
PF3D7_0711100	3	-0.0598999	3	0.185717
PF3D7_0711200	32	-0.420322	35	-0.436843
PF3D7_0711300	4	-1.45589	3	-1.28431
PF3D7_0711400	20	-1.17425	16	-1.15932
PF3D7_0711500	27	0.378918	28	-0.0516748
PF3D7_0713400	13	-1.16755	6	0.072509
PF3D7_0713500	45	0.180481	43	-0.164008
PF3D7_0713600	35	0.672296	35	0.486729
PF3D7_0713700	11	-1.83093	7	-1.68607
PF3D7_0713800	3	-1.57531	5	-1.79807
PF3D7_0713900	81	-0.410005	70	-0.107279
PF3D7_0714200	14	-2.48935	6	-2.10096
PF3D7_0714300	14	-2.48935	8	-2.24559
PF3D7_0714400	5	-1.99692	3	-1.5696
PF3D7_0714500	3	-1.45059	4	-1.75924
PF3D7_0715200	32	-1.39901	27	-1.06231
PF3D7_0715300	6	-1.7782	6	-2.10096
PF3D7_0715400	3	-1.45059	4	-1.64532
PF3D7_0715600	5	-0.985343	5	-1.50216
PF3D7_0715800	4	-1.15323	5	-1.4012
PF3D7_0715900	7	-0.356015	8	-0.925468
PF3D7_0716000	15	-0.419253	10	0.769671
PF3D7_0716100	8	-1.7087	5	-1.39842
PF3D7_0716200	10	-1.75657	7	-1.3226
PF3D7_0716300	6	0.416729	7	-0.398278
PF3D7_0716400	3	-1.7083	4	-1.88514
PF3D7_0716500	4	-1.7631	6	-2.00978
PF3D7_0716600	4	-0.506865	5	-1.33737
PF3D7_0716700	23	-2.09207	25	-2.37572
PF3D7_0716900	7	-0.993632	5	-0.840589
PF3D7_0717000	14	-0.313548	9	0.707879
PF3D7_0717100	6	-0.912486	7	-0.892254
PF3D7_0717200	4	-1.76368	3	-1.71621
PF3D7_0717300	6	-0.479629	6	-1.0605
PF3D7_0717400	12	-1.22992	13	-1.90546
PF3D7_0717600	11	-2.29092	5	-1.46127
PF3D7_0717800	10	-2.18669	11	-2.33342
PF3D7_0717900	9	-0.604026	9	-0.7483
PF3D7_0718000	47	-2.24223	35	-2.13198
PF3D7_0718100	26	-2.52773	19	-2.43271
PF3D7_0718300	16	-0.908533	16	-1.15873
PF3D7_0718600	9	-2.06925	8	-1.77253
PF3D7_0718700	7	-2.1052	3	-1.71621
PF3D7_0718900	4	0.354952	3	0.960486
PF3D7_0719100	4	-1.76368	3	-1.71621
PF3D7_0719300	10	-1.8802	7	-1.80687
PF3D7_0719400	19	-1.52436	21	-1.72109
PF3D7_0719900	31	-2.38853	31	-2.54352
PF3D7_0720400	11	1.14465	11	1.06305
PF3D7_0720600	3	-0.964158	3	-0.955439
PF3D7_0720700	27	-2.19554	15	-1.65532
PF3D7_0721000	36	-1.70919	30	-1.57079
PF3D7_0721200	17	-2.15367	10	-1.60488
PF3D7_0721500	9	-0.941163	7	-1.07299
PF3D7_0721700	3	-1.57531	3	-1.71621
PF3D7_0722100	3	-1.70627	5	-2.00344
PF3D7_0722200	3	-1.57531	3	-1.71621
PF3D7_0722300	15	-2.24501	9	-2.11494
PF3D7_0722400	3	-1.57531	3	-1.71621
PF3D7_0722600	6	-2.09614	3	-1.28431
PF3D7_0722900	8	-2.24381	5	-2.00549
PF3D7_0723300	4	-1.87141	3	-1.71621
PF3D7_0723400	11	-2.01207	19	-2.28929
PF3D7_0723700	9	-1.33073	15	-1.67529
PF3D7_0723800	16	-1.85569	15	-2.1087
PF3D7_0723900	12	-1.99527	12	-2.03019
PF3D7_0724000	19	-1.9014	16	-1.71013
PF3D7_0724100	4	-0.70693	10	-2.0001
PF3D7_0724200	9	-2.01737	4	-1.41749
PF3D7_0724600	26	-2.14451	21	-2.07164
PF3D7_0724700	37	-2.23579	22	-2.02977
PF3D7_0724900	27	-2.19663	21	-2.12612
PF3D7_0725000	14	-1.99609	12	-2.04138
PF3D7_0725100	20	-1.58724	19	-1.73257
PF3D7_0725300	9	-2.24068	5	-2.00451
PF3D7_0725600	6	-0.895575	6	-0.927805
PF3D7_0725700	16	-1.52486	10	-0.988948
PF3D7_0725900	5	-1.99972	7	-2.18004
PF3D7_0726000	19	-0.961661	18	-1.0448
PF3D7_0726100	10	-1.26117	13	-2.11094
PF3D7_0726200	11	-1.93342	11	-1.88062
PF3D7_0726300	11	-2.29092	11	-2.23113
PF3D7_0726400	62	-2.22986	76	-2.40942
PF3D7_0726500	34	-2.46779	28	-2.42892
PF3D7_0726600	4	-1.87141	4	-1.87967
PF3D7_0726900	7	-1.9654	3	-1.43092
PF3D7_0727000	20	-1.91098	13	-1.07307
PF3D7_0727100	10	-1.6381	9	-1.53945
PF3D7_0727200	11	-0.906194	9	0.215406
PF3D7_0727300	19	-1.42884	17	-1.18402
PF3D7_0727500	10	-1.70647	9	-1.91484
PF3D7_0727600	28	-1.46205	21	-1.32688
PF3D7_0727700	25	-1.81973	22	-2.10636
PF3D7_0727800	37	-2.34736	19	-2.21946
PF3D7_0727900	25	-2.41537	25	-2.4806
PF3D7_0728100	82	-2.29602	71	-2.15507
PF3D7_0728200	6	-2.0157	5	-2.00344
PF3D7_0728600	25	-2.38836	14	-2.08382
PF3D7_0728700	12	-2.38127	7	-1.94492
PF3D7_0728800	6	-2.09614	3	-1.71621
PF3D7_0728900	9	0.519002	10	0.255436
PF3D7_0729100	27	-2.38941	24	-2.37182
PF3D7_0729300	15	-2.4399	10	-2.17087
PF3D7_0729400	4	-0.547904	6	-1.33213
PF3D7_0729500	14	-1.36245	16	-1.04691
PF3D7_0729700	17	0.39059	13	1.59265
PF3D7_0729900	38	-1.95238	32	-1.74704
PF3D7_0730100	12	-1.80005	9	-1.37315
PF3D7_0730200	10	-1.9858	9	-2.11494
PF3D7_0730300	14	-2.05068	21	-2.12008
PF3D7_0730500	29	-2.44792	29	-2.53887
PF3D7_0731000	7	-1.9654	6	-1.65252
PF3D7_0731100	6	-1.93908	7	-1.86511
PF3D7_0731400	10	-0.847403	8	-0.343781
PF3D7_0731500	31	0.555054	29	0.393208
PF3D7_0731600	7	-1.4369	5	-1.02653
PF3D7_0731800	13	0.243582	12	0.374976
PF3D7_0800600	9	-1.18754	8	-0.812704
PF3D7_0800700	49	-0.109922	48	-0.344207
PF3D7_0800800	4	-0.830047	5	-1.17918
PF3D7_0800900	9	-1.43723	7	-1.43584
PF3D7_0801000	8	-0.0664692	12	-0.9935
PF3D7_0801100	22	-2.07149	20	-1.99619
PF3D7_0801500	6	-2.09614	5	-1.90075
PF3D7_0801700	24	-2.30074	21	-2.31439
PF3D7_0801800	14	-2.29243	10	-2.17087
PF3D7_0801900	50	-2.61424	44	-2.49399
PF3D7_0802000	9	-1.07289	13	-1.57184
PF3D7_0802100	46	-2.48742	34	-2.32516
PF3D7_0802300	8	0.0212726	13	-0.981456
PF3D7_0802500	17	-2.14542	14	-2.07989
PF3D7_0802600	20	-2.13626	15	-2.04753
PF3D7_0802700	3	-1.57531	5	-2.00344
PF3D7_0803000	4	-1.15323	7	-1.66234
PF3D7_0803100	19	-2.36145	21	-2.36966
PF3D7_0803200	9	-1.69787	6	-1.57709
PF3D7_0803300	6	-1.93908	4	-1.63882
PF3D7_0803400	7	-2.1768	6	-2.01123
PF3D7_0803500	10	-1.39042	10	-1.5616
PF3D7_0803600	38	-2.34611	17	-1.69156
PF3D7_0803700	6	-1.79735	4	-1.64532
PF3D7_0804000	9	-1.84921	7	-1.87374
PF3D7_0804300	6	-1.8663	6	-1.6353
PF3D7_0804400	7	-1.4028	9	-1.7484
PF3D7_0804500	80	-2.10738	52	-1.99693
PF3D7_0804700	20	-2.31923	21	-2.5562
PF3D7_0804900	7	-1.79833	4	-1.53792
PF3D7_0805000	4	-0.89076	4	-1.34263
PF3D7_0805300	12	-2.29475	10	-2.01961
PF3D7_0805500	11	-2.00968	6	-1.92149
PF3D7_0805700	10	-2.29487	9	-2.23535
PF3D7_0805800	9	-1.54653	8	-1.59233
PF3D7_0805900	5	-1.99692	4	-1.75617
PF3D7_0806000	11	-1.55747	11	-1.83778
PF3D7_0806100	17	0.232897	15	0.244056
PF3D7_0806200	10	-0.989058	9	-0.682418
PF3D7_0806300	18	-0.897005	14	-0.667018
PF3D7_0806500	10	-1.77203	6	-1.04837
PF3D7_0806600	17	-2.55983	7	-2.18054
PF3D7_0806700	27	-2.00604	24	-1.86527
PF3D7_0806800	7	-1.83924	5	-1.44283
PF3D7_0806900	4	-1.30199	4	-1.00406
PF3D7_0807000	6	-2.09614	3	-1.71621
PF3D7_0807100	24	-2.48433	17	-2.40091
PF3D7_0807600	7	-2.1052	7	-2.18004
PF3D7_0807700	21	-1.67445	21	-1.53217
PF3D7_0807800	5	0.556113	5	-0.0579557
PF3D7_0808000	14	-1.2253	17	-1.13306
PF3D7_0808100	39	-1.22553	24	-0.997023
PF3D7_0808200	12	-0.786244	8	-1.11267
PF3D7_0808300	5	0.902065	7	-0.777928
PF3D7_0808400	5	-0.091999	6	-0.45827
PF3D7_0809200	33	-0.470199	25	0.387472
PF3D7_0809300	7	-0.800694	7	-1.21731
PF3D7_0809400	26	-0.87185	30	-1.28423
PF3D7_0809600	87	-1.47739	69	-1.138
PF3D7_0809700	15	-0.355565	13	-0.168697
PF3D7_0809800	10	-0.8371	17	-1.63542
PF3D7_0809900	17	-1.41235	14	-1.12534
PF3D7_0810200	8	-2.05314	5	-1.42063
PF3D7_0810300	6	-0.712881	5	-0.754469
PF3D7_0810400	4	-1.47128	3	-1.06242
PF3D7_0810500	5	-0.297818	6	-0.745205
PF3D7_0810600	8	-1.39502	5	-0.793409
PF3D7_0810700	3	-0.67729	3	-0.495295
PF3D7_0810800	8	-0.826079	7	-0.65713
PF3D7_0811200	6	-0.911222	5	-0.164495
PF3D7_0811300	8	-1.11557	6	-0.248012
PF3D7_0811500	11	-1.59498	7	-1.04109
PF3D7_0811600	11	-1.7785	6	-1.68138
PF3D7_0811700	17	-1.40575	14	-1.3881
PF3D7_0811800	8	-1.4965	6	-1.50452
PF3D7_0811900	9	-1.04766	8	-1.08197
PF3D7_0812100	23	-1.93937	17	-1.95472
PF3D7_0812200	10	-1.96398	5	-1.89777
PF3D7_0812300	3	-1.20114	4	-1.87967
PF3D7_0812500	8	-1.18589	7	-1.50703
PF3D7_0812700	4	-1.55336	3	-1.5696
PF3D7_0812900	8	-2.05007	6	-2.10096
PF3D7_0813000	5	-1.813	5	-2.00344
PF3D7_0813400	13	-1.81916	13	-1.90337
PF3D7_0813500	14	-1.87521	8	-1.50121
PF3D7_0813600	4	-1.47128	3	-1.30016
PF3D7_0813700	16	-1.77666	16	-1.89977
PF3D7_0813800	3	-0.920505	5	-1.47058
PF3D7_0814300	26	-2.22511	23	-2.44409
PF3D7_0814400	5	-1.99692	3	-1.71621
PF3D7_0814500	19	-1.55973	17	-1.4642
PF3D7_0814600	8	-1.29353	8	-1.37264
PF3D7_0814700	15	-0.54428	15	-1.72353
PF3D7_0815000	7	-1.96199	5	-1.52331
PF3D7_0815100	25	-1.7599	15	-1.1063
PF3D7_0815300	14	-1.97464	11	-1.94079
PF3D7_0815600	12	-1.59041	4	-0.213594
PF3D7_0815800	23	-1.7047	24	-1.96566
PF3D7_0815900	11	-2.19558	5	-2.00344
PF3D7_0816000	6	-1.85864	6	-2.01123
PF3D7_0816300	18	-1.99467	16	-2.01886
PF3D7_0816600	11	-1.9787	7	-1.63214
PF3D7_0816800	4	-1.87141	5	-1.89937
PF3D7_0816900	4	-0.582127	4	-1.17338
PF3D7_0817000	4	-1.76368	3	-1.42605
PF3D7_0817100	6	-1.42962	6	-1.42915
PF3D7_0817200	4	-1.47128	11	-2.23113
PF3D7_0817300	22	-2.55992	16	-2.37663
PF3D7_0817400	16	-2.29336	7	-1.64724
PF3D7_0817500	5	-1.90496	4	-1.75924
PF3D7_0817600	11	-1.59498	6	-1.38064
PF3D7_0817700	38	-1.678	34	-1.85937
PF3D7_0818100	6	-2.09614	5	-2.00344
PF3D7_0818300	9	-1.55494	9	-1.49164
PF3D7_0818600	19	-0.832236	14	-0.532588
PF3D7_0818700	12	-2.24817	6	-1.8366
PF3D7_0818800	4	0.0266404	7	-1.02815
PF3D7_0818900	7	-1.74718	5	-1.71203
PF3D7_0819000	16	-2.4308	9	-2.30086
PF3D7_0819100	3	-0.845669	6	-2.10096
PF3D7_0819200	7	-1.51532	7	-1.95355
PF3D7_0819300	17	-1.7954	14	-1.61181
PF3D7_0819400	7	-1.67558	7	-1.88668
PF3D7_0819500	10	-2.03989	5	-1.71203
PF3D7_0819700	7	-1.96189	8	-2.10172
PF3D7_0819800	26	-2.28972	19	-2.30077
PF3D7_0820000	23	-2.49866	13	-2.26276
PF3D7_0820200	12	-1.43623	3	0.668427
PF3D7_0820300	24	-0.714813	18	-0.486234
PF3D7_0820400	7	-1.67558	4	-1.43702
PF3D7_0820500	10	-1.84672	7	-1.41791
PF3D7_0820700	16	-2.14722	8	-1.47957
PF3D7_0820800	11	-1.79043	12	-2.23453
PF3D7_0820900	43	-2.0256	29	-1.97804
PF3D7_0821000	4	-1.87141	3	-1.71621
PF3D7_0821100	12	-2.42786	10	-2.22779
PF3D7_0821300	12	-1.80005	8	-1.52223
PF3D7_0821600	6	-1.42195	8	-1.92479
PF3D7_0822200	21	-2.13797	18	-2.12472
PF3D7_0822400	6	-1.73223	5	-1.54551
PF3D7_0822600	11	-1.35188	9	-0.915048
PF3D7_0822700	16	-1.81501	10	-1.23243
PF3D7_0822800	5	-1.65535	6	-1.75657
PF3D7_0822900	28	-2.33429	24	-2.18873
PF3D7_0823000	13	-2.37323	12	-2.42488
PF3D7_0823100	5	-0.381022	4	0.00486218
PF3D7_0823300	14	-1.84207	10	-1.65042
PF3D7_0823500	6	-2.09614	5	-2.00635
PF3D7_0823600	6	-2.09614	3	-1.71621
PF3D7_0823800	10	-1.07663	9	-1.21187
PF3D7_0823900	3	-1.70627	3	-1.71621
PF3D7_0824000	9	-2.12053	8	-1.98117
PF3D7_0824200	17	-2.42445	9	-1.9839
PF3D7_0824300	8	-0.893736	6	-0.754281
PF3D7_0824400	12	1.2422	11	0.852739
PF3D7_0824500	6	-1.51006	4	-1.17338
PF3D7_0824700	13	-2.29023	6	-2.0081
PF3D7_0824800	16	-2.39426	10	-2.17087
PF3D7_0824900	15	-2.33326	17	-2.32994
PF3D7_0825000	21	-2.46314	21	-2.58643
PF3D7_0825500	12	0.0611825	15	-0.768559
PF3D7_0825700	10	-0.432738	9	-0.341488
PF3D7_0825800	14	-0.555304	9	0.397394
PF3D7_0825900	10	-2.14806	6	-1.92634
PF3D7_0826000	19	0.12463	18	-0.098797
PF3D7_0826100	107	-1.9948	82	-1.88277
PF3D7_0826200	10	-0.955544	11	-0.856175
PF3D7_0826400	6	-0.732448	7	-0.822943
PF3D7_0826500	15	-2.02437	9	-1.64569
PF3D7_0826900	18	-2.20833	12	-1.81753
PF3D7_0827000	18	-0.814801	29	-1.66903
PF3D7_0827100	21	-1.34904	18	-1.23619
PF3D7_0827200	18	-2.34973	13	-2.22219
PF3D7_0827300	12	-1.93759	9	-1.61913
PF3D7_0827500	6	-2.0157	4	-1.88116
PF3D7_0827600	22	-1.68048	18	-2.05554
PF3D7_0827700	17	-1.94399	15	-1.92792
PF3D7_0827800	35	-2.27723	25	-2.29595
PF3D7_0827900	6	-0.851196	5	-0.564169
PF3D7_0828000	3	-1.57531	3	-1.43092
PF3D7_0828100	20	-2.16739	6	-0.864046
PF3D7_0828200	5	-1.81738	14	-2.48454
PF3D7_0828300	7	-1.32096	6	-1.22784
PF3D7_0828400	9	-1.80717	8	-1.57483
PF3D7_0828700	17	-2.29236	21	-2.39989
PF3D7_0828800	15	-1.10138	12	-1.25542
PF3D7_0829000	30	-2.40983	21	-2.03372
PF3D7_0829100	4	-1.7631	5	-1.78234
PF3D7_0829400	11	-2.29092	4	-1.43702
PF3D7_0829500	46	-2.39802	31	-2.30176
PF3D7_0829600	9	-0.904729	7	-0.585946
PF3D7_0829700	3	-1.3321	6	-2.01123
PF3D7_0829800	20	-1.30778	14	-0.811048
PF3D7_0829900	16	-2.0241	11	-1.93628
PF3D7_0830100	19	-2.50381	13	-2.30655
PF3D7_0830200	10	-2.34895	5	-2.00344
PF3D7_0830300	17	-0.550507	12	0.260534
PF3D7_0830500	6	-0.54858	9	-1.05781
PF3D7_0830600	7	-1.62784	5	-0.776757
PF3D7_0830700	3	-1.57531	3	-1.71621
PF3D7_0830800	125	0.641297	120	0.531212
PF3D7_0830900	8	-0.644634	8	-0.645502
PF3D7_0831000	3	-1.45059	4	-1.75924
PF3D7_0831100	77	-1.4931	68	-1.29813
PF3D7_0831200	13	-2.37323	7	-2.18004
PF3D7_0831300	18	-1.4825	11	-0.857132
PF3D7_0831400	10	-0.598753	8	-0.024772
PF3D7_0901700	11	-0.0301291	13	-0.569187
PF3D7_0901800	8	-1.34889	5	-0.768431
PF3D7_0901900	8	-1.99471	17	-2.47788
PF3D7_0902000	13	-1.12189	11	-0.869714
PF3D7_0902100	3	0.0398803	5	-0.510329
PF3D7_0902200	5	-1.73417	5	-1.29851
PF3D7_0902300	6	-2.09614	3	-1.30016
PF3D7_0902400	6	-1.93908	4	-1.75782
PF3D7_0902500	7	-0.325328	7	-0.104912
PF3D7_0902600	8	0.0411678	9	-0.621375
PF3D7_0902700	12	-2.38127	7	-2.10023
PF3D7_0902800	9	-1.97533	7	-1.82412
PF3D7_0902900	10	0.218879	11	-0.287721
PF3D7_0903300	90	-2.35928	70	-2.26796
PF3D7_0903400	48	-1.36892	49	-1.2395
PF3D7_0903500	25	-1.47014	23	-1.64788
PF3D7_0903600	27	-2.00385	13	-1.33407
PF3D7_0903800	19	-1.23155	25	-1.73829
PF3D7_0904100	19	-2.26555	16	-2.07238
PF3D7_0904200	5	-1.27437	3	-0.682037
PF3D7_0904300	43	-1.22636	34	-0.791627
PF3D7_0904600	30	-2.5218	17	-2.30807
PF3D7_0904800	4	-1.76368	6	-2.01123
PF3D7_0904900	38	-1.77705	28	-1.53176
PF3D7_0905100	18	-2.04025	19	-2.20437
PF3D7_0905200	22	-2.48883	14	-2.23624
PF3D7_0905300	58	-2.29612	48	-2.32871
PF3D7_0905400	12	-1.64476	8	-1.54762
PF3D7_0905600	24	-0.0875071	27	-0.859953
PF3D7_0905700	11	0.0620596	11	-0.140043
PF3D7_0905800	28	-1.86058	20	-2.04815
PF3D7_0906000	26	-2.34525	26	-2.33233
PF3D7_0906100	6	-1.38365	5	-0.973437
PF3D7_0906200	5	-1.99692	6	-2.01123
PF3D7_0906400	6	-2.09614	8	-2.24559
PF3D7_0906500	10	-1.39985	7	-1.18346
PF3D7_0906600	8	-2.24381	3	-1.71811
PF3D7_0906700	11	-2.24325	11	-2.38908
PF3D7_0906800	11	-1.9072	10	-2.03588
PF3D7_0906900	4	-1.55336	6	-1.92149
PF3D7_0907100	34	-2.58488	24	-2.56554
PF3D7_0907200	21	-2.4357	17	-2.03435
PF3D7_0907400	8	-1.15207	7	-1.29991
PF3D7_0907600	15	-2.43806	11	-2.27776
PF3D7_0907700	4	-1.30199	5	-2.00451
PF3D7_0908000	6	-1.70925	10	-2.04601
PF3D7_0908100	3	-1.45059	6	-2.01123
PF3D7_0908200	17	-2.29824	11	-2.12883
PF3D7_0908300	5	-1.90496	5	-2.00833
PF3D7_0908500	46	-2.50183	31	-2.32224
PF3D7_0908700	11	-2.10025	5	-1.89937
PF3D7_0908900	7	-1.74718	6	-1.46795
PF3D7_0909000	17	-2.13386	7	-1.26759
PF3D7_0909100	18	-1.88312	13	-1.8305
PF3D7_0909200	5	-0.924035	5	-0.909971
PF3D7_0909400	8	-2.11772	9	-2.23535
PF3D7_0909600	3	-1.57531	3	-1.71621
PF3D7_0909700	14	-2.17935	15	-2.42623
PF3D7_0909900	9	-2.13228	12	-2.18275
PF3D7_0910000	24	-1.74876	14	-0.898911
PF3D7_0910100	12	-2.29475	3	-1.7235
PF3D7_0910200	51	-2.21711	37	-2.20412
PF3D7_0910400	23	-2.4974	10	-1.99359
PF3D7_0910500	26	-2.25798	16	-1.842
PF3D7_0910700	14	-1.79332	8	-1.16072
PF3D7_0910800	11	-1.40193	12	-1.78525
PF3D7_0910900	6	-2.09614	3	-1.71621
PF3D7_0911100	14	-2.40746	10	-1.92682
PF3D7_0911300	44	-2.02862	34	-1.6439
PF3D7_0911400	11	-2.1932	7	-2.18004
PF3D7_0911500	5	-1.81738	4	-1.75617
PF3D7_0911600	9	-2.30043	3	-1.71621
PF3D7_0911700	18	-2.45656	9	-1.8812
PF3D7_0911900	9	-2.12667	6	-1.92149
PF3D7_0912000	30	-2.06104	28	-2.12368
PF3D7_0912100	4	-1.66108	4	-1.75924
PF3D7_0912200	11	-1.8643	8	-1.78481
PF3D7_0912500	6	-1.67094	8	-2.03698
PF3D7_0912600	12	-2.01523	15	-2.2072
PF3D7_0912800	5	-1.90496	4	-1.75782
PF3D7_0913100	7	-1.52896	9	-1.92901
PF3D7_0913200	9	-2.24158	7	-2.10023
PF3D7_0913300	9	-1.625	13	-2.19675
PF3D7_0913500	3	-1.44435	5	-1.68232
PF3D7_0913600	14	-1.83817	15	-2.03553
PF3D7_0913700	7	-1.52896	3	-0.638451
PF3D7_0913900	23	-0.663866	22	-0.795548
PF3D7_0914000	17	0.228788	15	0.239777
PF3D7_0914100	30	-1.08876	27	-1.20288
PF3D7_0914300	15	-2.36845	8	-2.04144
PF3D7_0914400	6	-2.09614	4	-1.75429
PF3D7_0914500	28	-2.53883	31	-2.62851
PF3D7_0914700	5	-1.47581	5	-1.6038
PF3D7_0914900	11	-2.12647	6	-1.44888
PF3D7_0915200	6	-2.09614	4	-1.75924
PF3D7_0915300	11	-2.29092	8	-2.24559
PF3D7_0915400	12	-2.20824	13	-2.19209
PF3D7_0915500	10	-2.09397	6	-1.8463
PF3D7_0915800	6	-1.08486	3	-0.299538
PF3D7_0916000	15	-1.6613	11	-1.19916
PF3D7_0916100	4	-1.56362	4	-1.87967
PF3D7_0916200	18	-1.65218	16	-1.60489
PF3D7_0916400	71	-1.7508	43	-1.16602
PF3D7_0916500	6	-1.62881	8	-1.70979
PF3D7_0916700	3	-1.70627	3	-1.71621
PF3D7_0917000	20	-1.76343	18	-1.8194
PF3D7_0917100	13	-2.37323	13	-2.45646
PF3D7_0917200	6	-1.46409	7	-1.88668
PF3D7_0917400	22	-2.35059	21	-2.43011
PF3D7_0917500	6	-2.09614	5	-1.71203
PF3D7_0917600	12	-2.10175	9	-1.99453
PF3D7_0917700	3	-1.70627	4	-1.87967
PF3D7_0917800	4	-1.56362	4	-1.75924
PF3D7_0917900	9	-1.97533	8	-1.88566
PF3D7_0918100	10	-1.13071	8	-1.03906
PF3D7_0918400	24	-1.80133	16	-1.82529
PF3D7_0918500	6	-2.01512	6	-2.10289
PF3D7_0918700	22	-1.73965	19	-1.81106
PF3D7_0918800	5	-1.0773	4	-1.01777
PF3D7_0918900	16	-2.39409	12	-2.22071
PF3D7_0919100	6	-2.01512	6	-2.01123
PF3D7_0919400	3	-1.44435	3	-1.5696
PF3D7_0919500	14	-1.20063	9	-0.988754
PF3D7_0919800	17	-1.70459	21	-2.1693
PF3D7_0919900	55	-2.04666	50	-2.16777
PF3D7_0920000	4	-1.87141	6	-2.01123
PF3D7_0920200	14	-2.09357	7	-2.02473
PF3D7_0920300	12	-1.86882	6	-1.73385
PF3D7_0920400	23	-2.22914	19	-2.16002
PF3D7_0920600	19	-2.1067	6	-1.26422
PF3D7_0920700	10	-0.432738	8	-0.245624
PF3D7_0920800	5	-1.73417	5	-1.71203
PF3D7_0920900	8	-1.81326	10	-2.01961
PF3D7_0921200	23	-2.35188	21	-2.49229
PF3D7_0921300	5	-0.385401	6	-0.427486
PF3D7_0921400	5	-1.81738	3	-1.71621
PF3D7_0921500	6	-2.09614	3	-1.71621
PF3D7_0921600	23	-2.238	25	-2.47765
PF3D7_0921700	7	-1.18458	4	-0.654593
PF3D7_0921900	5	-0.906518	6	-0.737929
PF3D7_0922000	11	-2.1932	5	-2.00344
PF3D7_0922100	29	-2.45921	12	-1.72227
PF3D7_0922300	8	-1.93935	3	-1.02491
PF3D7_0922400	14	-2.48935	4	-1.87967
PF3D7_0922500	3	-1.45059	3	-1.5696
PF3D7_0922600	8	-0.473987	8	-0.608562
PF3D7_0922800	64	-2.48979	50	-2.3375
PF3D7_0922900	3	-1.70627	6	-2.1022
PF3D7_0923000	5	-1.99692	3	-1.71621
PF3D7_0923200	5	-1.99692	5	-2.00344
PF3D7_0923300	16	-2.53866	6	-1.8463
PF3D7_0923400	16	-2.36643	6	-1.61105
PF3D7_0923800	10	-1.81581	4	-0.665628
PF3D7_0924000	11	-1.40193	11	-1.16082
PF3D7_0924100	6	-2.0157	7	-2.18004
PF3D7_0924200	11	-2.1074	12	-2.13376
PF3D7_0924300	6	-2.09614	5	-2.00344
PF3D7_0924400	17	-2.52516	18	-2.53478
PF3D7_0924500	17	-1.94234	10	-1.94643
PF3D7_0924600	28	-2.40847	23	-2.24345
PF3D7_0924700	5	-1.64221	4	-1.53792
PF3D7_0924900	10	-1.09691	6	-0.330473
PF3D7_0925300	7	-1.9654	5	-1.79423
PF3D7_0925400	3	-0.920505	3	-1.17733
PF3D7_0925800	24	-2.33972	20	-2.44259
PF3D7_0926000	13	-2.41681	11	-2.38908
PF3D7_0926100	30	-2.17051	21	-2.1598
PF3D7_0926300	18	-2.3513	6	-2.10288
PF3D7_0926400	3	-1.70627	3	-1.71621
PF3D7_0926500	22	-1.4838	15	-0.946398
PF3D7_0926600	15	-1.19819	16	-0.999777
PF3D7_0926700	13	-2.07441	10	-2.01961
PF3D7_0926800	12	-2.3369	6	-1.8366
PF3D7_0927200	15	-1.5353	18	-1.62646
PF3D7_0927400	15	-1.96921	11	-1.80841
PF3D7_0927600	11	-2.15047	10	-2.11395
PF3D7_0927900	3	0.214057	4	-0.379205
PF3D7_0928200	21	-1.312	17	-1.3962
PF3D7_0928300	7	-1.91085	4	-1.75924
PF3D7_0928700	20	-2.61289	13	-2.40804
PF3D7_0928800	8	-2.17923	8	-2.24559
PF3D7_0929300	12	-1.89988	6	-1.37822
PF3D7_0929400	19	-1.5942	17	-1.70461
PF3D7_0929700	4	-1.76368	6	-2.01123
PF3D7_0929900	3	-1.11383	3	-1.5696
PF3D7_0930200	14	-2.22225	7	-1.72636
PF3D7_0930300	64	-0.352479	49	-0.488806
PF3D7_0930400	8	-1.49343	11	-1.86407
PF3D7_0930500	11	-1.74275	6	-1.0896
PF3D7_0930600	5	-1.99692	5	-1.90075
PF3D7_0930700	5	-1.99692	5	-2.00344
PF3D7_0930800	38	-2.36342	28	-2.21081
PF3D7_0931000	12	-2.29475	10	-2.23105
PF3D7_0931100	11	-2.24802	5	-2.00344
PF3D7_0931300	4	-1.45076	5	-1.59824
PF3D7_0931500	5	-1.99692	4	-1.75782
PF3D7_0931700	8	-1.46883	6	-1.26422
PF3D7_0932100	11	-2.24802	8	-2.17365
PF3D7_0932300	8	-2.05929	5	-1.70661
PF3D7_0932500	9	-2.07062	5	-1.89937
PF3D7_0932700	8	-1.71793	12	-2.22613
PF3D7_0932800	17	-2.14381	7	-1.32714
PF3D7_0933000	3	-1.70627	3	-1.71621
PF3D7_0933100	23	-1.89634	10	-1.22125
PF3D7_0933300	6	-1.93525	8	-2.24559
PF3D7_0933500	10	-2.24078	8	-2.03367
PF3D7_0933800	9	-1.49328	7	-1.21366
PF3D7_0934000	4	-1.15323	8	-1.92479
PF3D7_0934700	3	-0.265697	5	-1.04596
PF3D7_0934900	4	-1.87314	5	-2.00344
PF3D7_0935200	7	-2.03143	3	-1.5696
PF3D7_0935400	8	0.849983	10	0.0329097
PF3D7_0935500	8	-1.06903	7	-0.858669
PF3D7_0935600	9	-1.65303	8	-1.96173
PF3D7_0935800	31	-0.958262	23	-1.30312
PF3D7_0935900	10	-0.244722	7	-0.329251
PF3D7_0936000	10	-0.821647	6	-0.148574
PF3D7_0936100	3	-1.57531	4	-1.75924
PF3D7_0936200	7	-1.25277	4	-0.812094
PF3D7_0936300	7	0.0701996	8	-0.703828
PF3D7_0936400	4	-1.87141	5	-2.00344
PF3D7_0936600	6	-1.70925	6	-1.8366
PF3D7_0936900	7	-1.03796	10	-1.66994
PF3D7_0937000	5	-1.99692	7	-2.18004
PF3D7_0937100	23	-0.385462	18	0.16559
PF3D7_0937200	4	-0.860826	3	-1.30016
PF3D7_1001000	6	-1.32619	3	-1.71811
PF3D7_1001100	14	-1.84579	13	-1.53104
PF3D7_1001400	7	-0.777943	16	-1.63173
PF3D7_1001600	7	-0.54793	6	0.128649
PF3D7_1001700	5	-0.700699	6	-1.39519
PF3D7_1002200	15	0.461448	13	0.780894
PF3D7_1002300	6	-1.37599	4	-1.5249
PF3D7_1002400	9	-1.31906	6	-0.846147
PF3D7_1002600	8	-2.11465	9	-2.30086
PF3D7_1002700	16	-1.98501	11	-1.4925
PF3D7_1002800	27	-2.30945	8	-1.41735
PF3D7_1003000	10	-1.50159	10	-1.26821
PF3D7_1003400	33	-1.90818	24	-2.02697
PF3D7_1003700	12	-2.04407	16	-2.12669
PF3D7_1003800	17	-2.18835	9	-1.56247
PF3D7_1004100	21	-2.39317	21	-2.40009
PF3D7_1004200	54	-1.72084	31	-1.10475
PF3D7_1004300	13	-2.16987	12	-2.13096
PF3D7_1004400	13	-2.29023	15	-2.38799
PF3D7_1004600	23	0.376274	22	0.149903
PF3D7_1004800	19	2.09875	17	2.12043
PF3D7_1004900	9	-1.70908	6	-1.11628
PF3D7_1005000	14	-2.07407	10	-1.66343
PF3D7_1005100	15	-2.43514	10	-2.2244
PF3D7_1005300	7	-1.40962	4	-0.968325
PF3D7_1005400	3	-1.11383	4	-1.43702
PF3D7_1005500	19	-2.0093	20	-2.01214
PF3D7_1005600	3	-1.3321	8	-1.90924
PF3D7_1005700	10	-2.18927	7	-2.18004
PF3D7_1006400	3	-1.70627	7	-2.10023
PF3D7_1006500	6	-1.51006	4	-1.53792
PF3D7_1006700	3	-1.70627	3	-1.71621
PF3D7_1006800	4	-1.66108	3	-1.4177
PF3D7_1006900	4	-1.87141	3	-1.56598
PF3D7_1007000	6	-1.93525	3	-1.71996
PF3D7_1007200	9	-2.07062	4	-1.87967
PF3D7_1007300	10	-2.06307	11	-2.10025
PF3D7_1007700	11	-2.34097	8	-2.24559
PF3D7_1007800	13	-2.20722	11	-2.33342
PF3D7_1007900	10	-1.754	4	-0.733979
PF3D7_1008000	31	-2.14709	22	-1.94231
PF3D7_1008100	61	-2.18206	39	-1.91924
PF3D7_1008500	14	-1.88886	13	-2.06644
PF3D7_1008600	6	-1.93525	4	-1.5249
PF3D7_1008700	9	-1.31111	5	-1.13446
PF3D7_1008800	4	-1.87141	5	-2.00344
PF3D7_1009100	9	-1.79036	9	-1.68288
PF3D7_1009200	17	-1.85979	15	-1.55787
PF3D7_1009300	4	-1.87141	3	-1.71621
PF3D7_1009400	3	-1.1949	3	-1.5696
PF3D7_1009600	5	-1.99692	5	-2.00344
PF3D7_1009700	5	-1.81738	3	-1.5696
PF3D7_1009800	16	-2.18549	17	-2.22826
PF3D7_1009900	7	-1.42326	7	-1.47899
PF3D7_1010100	6	-2.0157	4	-1.87967
PF3D7_1010200	23	-2.57585	21	-2.33771
PF3D7_1010400	7	-1.77105	7	-1.58253
PF3D7_1010900	5	-1.5809	4	-1.75924
PF3D7_1011100	13	-2.32965	9	-2.16983
PF3D7_1011300	8	-2.24381	4	-1.87967
PF3D7_1011600	7	-1.79833	5	-1.54551
PF3D7_1011800	5	-0.105136	6	-0.468717
PF3D7_1012000	14	-1.76798	14	-1.60415
PF3D7_1012500	4	-1.87141	3	-1.5696
PF3D7_1012600	8	-2.11465	5	-2.00344
PF3D7_1012700	14	-1.55742	13	-1.81123
PF3D7_1012800	9	-2.00896	3	-1.27585
PF3D7_1013100	11	-2.0073	18	-2.32897
PF3D7_1013200	9	-1.46806	12	-1.11483
PF3D7_1013300	7	-2.1768	5	-1.89937
PF3D7_1013400	8	-1.39502	9	-1.53414
PF3D7_1013500	13	-2.28815	19	-2.45064
PF3D7_1013600	26	-2.38719	14	-1.95107
PF3D7_1013800	8	-2.11465	6	-2.10096
PF3D7_1013900	14	-2.27294	8	-2.03367
PF3D7_1014100	7	-0.396932	11	-1.02479
PF3D7_1014200	8	-1.58569	7	-1.71195
PF3D7_1014300	22	-2.29267	19	-1.97602
PF3D7_1014500	12	-2.24817	9	-1.92193
PF3D7_1014600	37	-2.55162	16	-2.22315
PF3D7_1014800	14	-1.30477	11	-1.04099
PF3D7_1014900	41	-2.33455	20	-1.89519
PF3D7_1015000	3	-1.11383	4	-1.29706
PF3D7_1015100	4	-1.87141	6	-2.10096
PF3D7_1015200	8	-2.05007	6	-1.914
PF3D7_1015300	6	-1.93908	7	-2.18004
PF3D7_1015400	10	-2.34895	5	-1.90075
PF3D7_1015500	7	-2.1052	6	-2.10096
PF3D7_1015700	5	-1.29188	5	-1.3679
PF3D7_1015800	6	-1.10785	4	-0.337367
PF3D7_1016000	9	-2.30043	7	-2.18004
PF3D7_1016200	6	-2.09614	3	-1.5696
PF3D7_1016400	8	-0.663086	6	-0.652209
PF3D7_1016500	16	-1.17184	9	-0.405661
PF3D7_1016700	15	-1.5353	17	-1.36033
PF3D7_1016800	6	0.0834678	4	0.541905
PF3D7_1016900	5	0.941477	5	0.452699
PF3D7_1017100	3	-1.57531	5	-1.79807
PF3D7_1017300	6	-1.55986	5	-1.54551
PF3D7_1017400	6	-1.01974	7	-1.40883
PF3D7_1017600	6	-2.0157	9	-2.10785
PF3D7_1017700	3	-1.44435	5	-2.00344
PF3D7_1017800	8	-0.915264	5	-0.410418
PF3D7_1017900	5	-1.2172	5	-1.29851
PF3D7_1018000	11	-2.09787	7	-2.02473
PF3D7_1018100	4	-1.55336	4	-1.43702
PF3D7_1018200	34	-2.22738	28	-2.24147
PF3D7_1018300	15	-2.18617	14	-2.23624
PF3D7_1018400	4	-1.25583	5	-1.90075
PF3D7_1018600	22	-2.14258	18	-2.06182
PF3D7_1018700	7	-1.64629	11	-2.12883
PF3D7_1018800	9	-2.12387	8	-2.24556
PF3D7_1018900	13	-2.18647	8	-1.65662
PF3D7_1019000	24	-2.26907	19	-2.14964
PF3D7_1019100	28	-2.17226	28	-2.22614
PF3D7_1019300	15	-2.19536	15	-2.38335
PF3D7_1019500	19	-2.47534	6	-2.1022
PF3D7_1019600	11	-2.19797	11	-2.02955
PF3D7_1019700	13	-1.60126	8	-1.0636
PF3D7_1019800	10	-2.14806	10	-2.16625
PF3D7_1020000	5	-1.35319	3	-0.351747
PF3D7_1020200	11	-0.884743	6	-0.15585
PF3D7_1020300	6	-1.51006	4	-1.16167
PF3D7_1020400	4	-1.87141	7	-2.10023
PF3D7_1020500	4	-1.76368	3	-1.71621
PF3D7_1020600	19	-2.47234	11	-2.22055
PF3D7_1020700	13	-2.41681	9	-2.08009
PF3D7_1020800	10	-2.29487	5	-2.00549
PF3D7_1021000	4	-1.36355	3	-1.43092
PF3D7_1021100	23	-2.55181	17	-2.4394
PF3D7_1021200	8	-1.75791	6	-1.92149
PF3D7_1021300	6	-1.00442	9	-1.373
PF3D7_1021400	4	-1.56362	4	-1.88258
PF3D7_1021700	67	-2.26857	40	-2.01542
PF3D7_1021800	14	-2.37237	13	-2.45514
PF3D7_1021900	13	-2.46039	6	-2.10096
PF3D7_1022000	10	-0.960727	15	-1.54082
PF3D7_1022200	4	-0.563294	5	-0.768196
PF3D7_1022300	3	-1.45059	4	-1.87967
PF3D7_1022400	4	-1.87141	3	-1.71621
PF3D7_1022600	5	-1.72104	5	-1.80362
PF3D7_1022800	8	-1.63489	6	-1.66198
PF3D7_1023100	24	-2.64058	21	-2.58643
PF3D7_1023600	6	-2.0157	4	-1.88116
PF3D7_1023700	10	-0.448191	11	-0.727433
PF3D7_1023800	5	-0.810177	8	-1.61372
PF3D7_1023900	21	-2.48509	14	-2.23624
PF3D7_1024000	7	-1.67558	5	-1.35613
PF3D7_1024100	13	-1.85651	10	-1.38532
PF3D7_1024800	5	-1.81738	5	-1.626
PF3D7_1024900	20	-2.23329	15	-1.98355
PF3D7_1025000	10	-0.835635	14	-1.408
PF3D7_1025100	7	-2.0336	6	-1.92634
PF3D7_1025300	11	-2.1503	8	-1.63316
PF3D7_1025400	24	-2.02302	17	-2.10214
PF3D7_1025500	52	-2.25767	48	-2.38703
PF3D7_1025900	20	-1.91957	17	-1.84679
PF3D7_1026000	3	-1.31963	4	-1.87967
PF3D7_1026300	12	-2.33468	5	-2.00344
PF3D7_1026400	10	-1.66128	3	0.0311852
PF3D7_1026600	22	-2.4625	22	-2.57034
PF3D7_1027000	23	-1.72046	22	-1.75841
PF3D7_1027200	5	-1.10796	5	-1.01266
PF3D7_1027300	7	-1.68929	7	-1.63589
PF3D7_1027600	5	-1.65535	4	-1.87967
PF3D7_1028000	14	-1.33636	10	-1.39323
PF3D7_1028100	6	-1.37216	6	-1.15237
PF3D7_1028400	3	-0.833197	4	-1.43702
PF3D7_1028500	14	-1.43264	11	-1.0153
PF3D7_1028700	6	-0.946961	5	-1.34569
PF3D7_1029000	13	-1.39582	14	-1.81895
PF3D7_1029100	18	-2.23661	13	-1.93507
PF3D7_1029200	3	-0.546329	3	-0.321464
PF3D7_1029300	10	-2.34895	6	-1.92149
PF3D7_1029400	6	-1.85864	3	-1.71621
PF3D7_1029700	9	-1.86323	5	-1.16807
PF3D7_1029800	5	-1.90496	6	-2.01123
PF3D7_1029900	22	-2.50447	14	-2.27189
PF3D7_1030000	4	-1.27634	3	-0.829893
PF3D7_1030100	7	-0.922028	6	-0.905276
PF3D7_1030300	21	-2.01585	22	-2.25052
PF3D7_1030500	6	-0.621361	4	-0.362931
PF3D7_1030600	9	-2.30043	3	-1.71621
PF3D7_1031100	4	-1.87141	3	-1.71811
PF3D7_1031300	12	-1.76012	6	-1.75172
PF3D7_1031400	13	-1.51411	13	-2.21753
PF3D7_1031500	16	-2.53866	8	-2.02471
PF3D7_1031600	8	-2.24381	5	-2.00344
PF3D7_1031800	4	-1.87141	3	-1.5696
PF3D7_1031900	13	-1.47675	13	-1.46177
PF3D7_1032000	7	-2.1768	9	-2.16983
PF3D7_1032100	20	-1.66029	14	-1.6745
PF3D7_1032300	7	-1.39257	6	-1.14538
PF3D7_1032400	6	-2.09726	3	-1.71811
PF3D7_1032600	6	-1.8663	5	-2.00344
PF3D7_1032800	5	-1.72542	3	-1.06242
PF3D7_1032900	34	-1.68625	32	-1.24398
PF3D7_1033000	3	1.2809	5	-0.185619
PF3D7_1033100	37	-0.863373	38	-1.18195
PF3D7_1033200	10	-1.1951	9	-1.00966
PF3D7_1033400	4	-0.71719	4	-0.587513
PF3D7_1033500	11	-2.39102	12	-2.3731
PF3D7_1033600	15	-2.15675	14	-2.02605
PF3D7_1033700	9	-2.13228	6	-2.10289
PF3D7_1034000	5	-1.90496	8	-1.90924
PF3D7_1034300	4	-1.87141	6	-2.01123
PF3D7_1034400	6	-2.0157	3	-1.71621
PF3D7_1034500	30	-2.4161	33	-2.40721
PF3D7_1034800	23	0.0324961	22	-0.0781895
PF3D7_1034900	17	-0.284688	16	-0.762994
PF3D7_1035000	33	-0.121874	31	0.134266
PF3D7_1035100	51	-0.235795	51	0.473857
PF3D7_1035300	24	-0.815913	19	-0.0496001
PF3D7_1035400	5	-0.262785	5	0.247327
PF3D7_1035500	13	-0.693169	11	-0.0999276
PF3D7_1035600	9	-2.07342	5	-1.70093
PF3D7_1035700	24	1.44132	22	0.351439
PF3D7_1036000	5	-1.57456	5	-1.33276
PF3D7_1036300	10	-0.271583	11	-0.457529
PF3D7_1036400	19	-0.991784	19	-1.11735
PF3D7_1036800	9	-1.76233	10	-1.75776
PF3D7_1036900	15	-2.09608	8	-1.82369
PF3D7_1037000	32	-2.58373	24	-2.57183
PF3D7_1037100	6	-1.73223	6	-1.57467
PF3D7_1037200	9	-1.79316	9	-1.8812
PF3D7_1037400	17	-2.13551	9	-1.75371
PF3D7_1037500	6	-1.8663	6	-1.8463
PF3D7_1037600	8	-1.70255	8	-1.8723
PF3D7_1037800	23	-2.08995	11	-1.33004
PF3D7_1037900	5	-1.62725	4	-1.31659
PF3D7_1038100	8	-1.90245	8	-1.82369
PF3D7_1038300	7	-1.64807	6	-1.50962
PF3D7_1038400	16	-1.80774	14	-1.71506
PF3D7_1038500	3	-0.228279	3	-0.301652
PF3D7_1038600	13	-0.464058	10	-0.484287
PF3D7_1038700	4	0.457549	5	0.0669327
PF3D7_1038800	10	-1.89566	8	-1.56511
PF3D7_1039000	28	-1.64544	16	-1.43278
PF3D7_1039100	8	-1.55186	5	-0.8012
PF3D7_1039600	5	-1.04638	3	-0.730096
PF3D7_1039700	23	-0.851673	19	-1.20966
PF3D7_1101700	11	-1.19789	8	-0.7594
PF3D7_1102200	4	0.145245	7	-0.68733
PF3D7_1102400	11	-0.605892	17	-1.06858
PF3D7_1102500	11	0.147246	10	0.0198984
PF3D7_1102600	12	-0.53194	13	-0.51295
PF3D7_1102800	5	-1.99692	4	-1.75924
PF3D7_1102900	5	-0.823315	3	-0.28184
PF3D7_1103000	11	0.449932	9	0.973231
PF3D7_1103400	14	-2.40941	9	-2.23535
PF3D7_1103500	15	-2.02253	12	-1.85103
PF3D7_1103800	21	-2.62779	27	-2.63426
PF3D7_1104000	10	-2.18927	4	-1.75924
PF3D7_1104200	16	-1.7349	11	-1.50153
PF3D7_1104300	13	-2.12629	14	-2.48454
PF3D7_1104500	7	-2.1768	6	-1.8366
PF3D7_1104600	7	-2.03701	8	-2.24559
PF3D7_1104700	4	-1.56362	3	-1.29254
PF3D7_1104800	5	-1.99692	5	-1.90075
PF3D7_1104900	20	-2.22183	20	-2.03046
PF3D7_1105200	11	-2.24325	9	-2.02322
PF3D7_1105300	9	-1.71749	8	-2.03367
PF3D7_1105600	18	-1.60033	9	-0.617095
PF3D7_1105700	4	-0.34784	5	-1.50216
PF3D7_1105800	7	-1.51191	4	-1.13432
PF3D7_1106000	8	-2.05314	7	-2.10023
PF3D7_1106200	13	-2.46039	7	-2.02042
PF3D7_1106300	6	-1.34151	5	-1.1764
PF3D7_1106500	16	-2.28814	19	-2.34968
PF3D7_1106600	12	-2.38127	21	-2.61838
PF3D7_1106700	11	-1.87622	7	-1.45741
PF3D7_1106800	23	-2.28355	16	-2.21934
PF3D7_1107100	12	-1.89999	9	-1.63386
PF3D7_1107200	16	-2.07763	13	-2.03896
PF3D7_1107300	30	-2.16255	35	-2.30675
PF3D7_1107400	3	1.13746	4	0.411713
PF3D7_1107600	9	-0.508787	11	-0.977341
PF3D7_1107700	8	-1.00752	8	-1.03629
PF3D7_1107800	21	-1.55485	21	-1.67186
PF3D7_1107900	15	-2.32774	18	-2.50015
PF3D7_1108000	10	-1.26979	9	-1.46685
PF3D7_1108100	12	-2.20158	18	-2.46156
PF3D7_1108500	6	-2.0157	4	-1.87967
PF3D7_1108700	3	-1.70627	4	-1.87967
PF3D7_1108900	3	-1.57531	7	-2.18004
PF3D7_1109100	22	-1.88059	15	-1.60576
PF3D7_1109200	10	-2.03902	6	-1.44838
PF3D7_1109400	13	-2.12421	7	-1.60563
PF3D7_1110100	8	-2.17923	6	-1.75657
PF3D7_1110200	26	-0.723377	26	-0.77806
PF3D7_1110300	6	0.213708	5	0.544284
PF3D7_1110400	9	-2.24158	6	-1.83175
PF3D7_1110500	8	-2.24381	8	-2.17365
PF3D7_1110700	6	-2.09614	3	-1.71621
PF3D7_1110900	12	-1.99527	7	-1.79824
PF3D7_1111000	4	-1.66108	7	-1.95355
PF3D7_1111200	9	-1.98934	11	-2.28077
PF3D7_1111600	9	-1.65303	7	-1.35348
PF3D7_1111700	18	-2.1832	7	-1.40429
PF3D7_1111900	6	-1.38365	3	-0.738894
PF3D7_1112100	26	-1.97917	22	-2.12873
PF3D7_1112300	11	-1.49011	8	-1.45744
PF3D7_1112600	6	-1.55602	7	-1.86511
PF3D7_1112700	19	-1.88791	21	-1.93526
PF3D7_1112900	8	-1.99471	6	-1.67712
PF3D7_1113000	103	-2.44844	90	-2.3605
PF3D7_1113300	3	-1.44435	3	-1.71621
PF3D7_1113400	3	-1.70627	4	-1.63699
PF3D7_1113500	9	-1.6222	4	-0.802735
PF3D7_1113600	9	0.956211	7	0.953211
PF3D7_1113700	4	-1.87141	3	-1.43092
PF3D7_1113800	3	-1.70627	4	-1.87967
PF3D7_1114100	5	-1.65535	5	-1.71203
PF3D7_1114200	5	-1.99692	3	-1.30016
PF3D7_1114500	3	-1.70627	3	-1.71621
PF3D7_1114700	10	-2.29487	9	-2.30003
PF3D7_1114800	7	-2.1052	6	-2.00978
PF3D7_1114900	23	-2.26963	11	-1.62267
PF3D7_1115100	10	-1.4951	9	-1.7307
PF3D7_1115200	14	-2.4484	12	-2.32077
PF3D7_1115300	18	-0.271882	17	-1.70307
PF3D7_1115400	11	-1.51633	6	-1.16964
PF3D7_1115700	9	-0.593638	8	-0.732317
PF3D7_1115800	7	-2.1052	6	-2.01123
PF3D7_1116000	11	-1.84762	8	-1.70121
PF3D7_1116100	22	-2.50331	18	-2.50015
PF3D7_1116200	3	-1.70627	9	-2.11494
PF3D7_1116300	4	-1.76368	5	-1.89937
PF3D7_1116400	4	-1.76368	5	-2.00344
PF3D7_1116700	10	-1.60977	6	-1.51646
PF3D7_1116800	6	-2.0157	7	-2.18036
PF3D7_1116900	6	-1.27256	4	-0.88072
PF3D7_1117000	23	-1.91406	26	-2.06359
PF3D7_1117100	4	-0.7018	4	-0.847897
PF3D7_1117200	26	-2.36565	17	-2.00881
PF3D7_1117400	3	-1.57531	3	-1.5696
PF3D7_1117500	3	-1.70627	6	-2.10096
PF3D7_1117800	11	-2.09787	10	-2.28797
PF3D7_1117900	19	-2.24157	8	-1.49901
PF3D7_1118200	19	-2.0093	12	-1.32057
PF3D7_1118300	14	-1.263	12	-1.22599
PF3D7_1118500	10	-1.77975	8	-1.15294
PF3D7_1118700	12	-1.85773	11	-1.74288
PF3D7_1118900	4	-1.87141	5	-2.00344
PF3D7_1119200	4	-0.455567	3	-0.374639
PF3D7_1119400	35	-2.22054	25	-2.13714
PF3D7_1119500	3	-1.70627	3	-1.72176
PF3D7_1119600	11	-2.09072	12	-2.27232
PF3D7_1119900	17	-1.73926	17	-1.85116
PF3D7_1120000	9	-2.12667	6	-2.10262
PF3D7_1120300	6	-1.28788	5	-1.51221
PF3D7_1120400	9	-0.470323	8	-0.863253
PF3D7_1120500	6	-2.09614	4	-1.87967
PF3D7_1120600	30	-2.05208	25	-2.01894
PF3D7_1120700	14	-2.19105	14	-2.03337
PF3D7_1121100	21	-2.25047	11	-2.12903
PF3D7_1121300	8	-1.87785	6	-2.01123
PF3D7_1121400	5	-1.38384	3	-0.3492
PF3D7_1121600	7	-1.13684	5	-0.550023
PF3D7_1121800	11	-2.0216	13	-2.17376
PF3D7_1121900	3	-1.57531	4	-1.87967
PF3D7_1122300	3	-1.70627	3	-1.71621
PF3D7_1122400	9	-2.24158	3	-1.5696
PF3D7_1122500	9	-2.18553	16	-2.53229
PF3D7_1122600	15	-2.23397	10	-2.11624
PF3D7_1122800	17	-2.25274	10	-1.95076
PF3D7_1122900	36	-2.50753	26	-2.35158
PF3D7_1123000	22	-1.40137	21	-1.4706
PF3D7_1123100	13	-1.51411	19	-1.80932
PF3D7_1123200	8	-1.4719	6	-1.20602
PF3D7_1123500	9	-2.13228	8	-2.17365
PF3D7_1123600	6	-1.93525	3	-1.5696
PF3D7_1123800	10	-1.24404	11	-1.70762
PF3D7_1124000	8	-1.93013	4	-1.51799
PF3D7_1124100	21	-2.32182	20	-2.24419
PF3D7_1124200	6	-2.0157	4	-1.87967
PF3D7_1124300	5	-1.64221	4	-1.63699
PF3D7_1124500	10	-2.00898	7	-2.02042
PF3D7_1125100	16	-1.79753	15	-1.68224
PF3D7_1125300	6	-1.7782	10	-2.16762
PF3D7_1125700	7	-0.315098	8	-0.879552
PF3D7_1125800	9	-1.07289	7	-0.374076
PF3D7_1126000	12	-1.95534	7	-1.33662
PF3D7_1126100	28	-0.097125	22	0.868464
PF3D7_1126300	11	-1.421	7	-1.02599
PF3D7_1126500	15	-2.01518	8	-1.58202
PF3D7_1126600	14	-1.3956	16	-1.78612
PF3D7_1126700	15	-2.1972	6	-1.60173
PF3D7_1126800	20	-2.02699	17	-1.90581
PF3D7_1127000	11	-1.2637	4	-1.62466
PF3D7_1127500	11	-1.69985	14	-2.09115
PF3D7_1127700	8	-2.11772	4	-1.75429
PF3D7_1127800	15	-2.29097	13	-2.26527
PF3D7_1128000	18	-2.51469	7	-2.09867
PF3D7_1128300	13	-2.19745	11	-2.02126
PF3D7_1128400	4	-0.491476	8	-1.40972
PF3D7_1128500	7	-1.90062	6	-1.67168
PF3D7_1128600	3	-1.70627	3	-1.71621
PF3D7_1128700	8	-0.743045	5	-0.235575
PF3D7_1128900	10	-1.12556	10	-1.15642
PF3D7_1129000	3	-1.57531	3	-1.56791
PF3D7_1129100	10	-0.999361	7	-0.294737
PF3D7_1129200	7	-1.96199	3	-1.56791
PF3D7_1129300	13	-1.47053	20	-2.08037
PF3D7_1129400	4	-1.87141	4	-1.87967
PF3D7_1129500	8	-1.57954	5	-1.68847
PF3D7_1129600	12	-2.3369	7	-2.18004
PF3D7_1129800	5	-1.33129	3	-1.71621
PF3D7_1129900	4	-0.0913464	5	-0.909971
PF3D7_1130000	8	-2.05929	7	-1.94492
PF3D7_1130500	12	-1.89988	13	-2.21753
PF3D7_1130600	14	-2.36847	10	-2.2244
PF3D7_1130700	17	-2.2128	16	-2.05543
PF3D7_1130800	15	-1.80006	11	-1.86558
PF3D7_1130900	18	-2.35444	10	-2.1172
PF3D7_1131100	16	-1.69315	18	-1.85007
PF3D7_1131200	6	-1.34917	5	-1.70661
PF3D7_1131300	8	-1.75234	8	-2.10172
PF3D7_1131400	27	-2.02247	11	-1.26385
PF3D7_1131500	6	-1.85864	3	-1.71621
PF3D7_1131600	17	-2.23788	22	-2.10636
PF3D7_1131800	18	-2.45185	12	-1.93501
PF3D7_1131900	8	-1.8054	6	-1.8463
PF3D7_1132000	15	-2.21927	8	-2.24559
PF3D7_1132100	14	-2.30413	11	-2.07317
PF3D7_1132200	3	-1.70627	3	-1.71621
PF3D7_1132400	14	-1.64515	11	-1.26205
PF3D7_1132500	30	-2.11378	22	-1.97545
PF3D7_1133000	5	-0.175203	5	-0.279979
PF3D7_1133100	10	-1.8596	14	-2.30753
PF3D7_1133200	25	-2.50813	15	-2.42391
PF3D7_1133400	55	1.32561	52	0.988629
PF3D7_1133600	11	-2.24087	7	-2.18004
PF3D7_1133700	13	-2.25495	5	-1.79807
PF3D7_1133800	9	-2.24158	4	-1.87967
PF3D7_1133900	12	-1.81114	8	-1.36215
PF3D7_1134000	9	-1.44283	7	-0.743414
PF3D7_1134200	22	-2.31808	23	-2.28246
PF3D7_1134300	36	-2.63393	36	-2.67305
PF3D7_1134500	18	-2.41293	15	-1.98239
PF3D7_1134600	33	-2.51	25	-2.39765
PF3D7_1134700	20	-2.31637	10	-1.83258
PF3D7_1134900	8	-1.92705	6	-1.92149
PF3D7_1135100	9	-1.95011	7	-1.94061
PF3D7_1135200	8	-1.64412	7	-1.45957
PF3D7_1135300	6	-1.33002	4	-1.17338
PF3D7_1135600	29	-2.53414	17	-2.2884
PF3D7_1136000	58	-2.5681	48	-2.65675
PF3D7_1136100	9	-2.30043	5	-1.70093
PF3D7_1136200	7	-1.24936	9	-1.6032
PF3D7_1136300	12	-1.73572	10	-1.70246
PF3D7_1136400	14	-2.32948	12	-2.12256
PF3D7_1136500	4	-1.87141	6	-2.1022
PF3D7_1136600	27	-2.47923	15	-2.26631
PF3D7_1136700	7	-0.338966	5	-0.05351
PF3D7_1136800	6	-1.71059	5	-1.0384
PF3D7_1136900	22	-1.69701	17	-1.37512
PF3D7_1137100	6	-1.05039	6	-1.07581
PF3D7_1137200	5	-0.722402	3	-0.460146
PF3D7_1137300	8	-0.395531	5	0.279446
PF3D7_1137600	5	-1.16489	5	-1.12367
PF3D7_1137700	6	-2.09614	5	-2.00344
PF3D7_1137900	11	-2.29092	13	-2.36223
PF3D7_1138000	37	-2.50158	26	-2.51042
PF3D7_1138400	50	-2.70705	32	-2.55894
PF3D7_1138500	6	-2.09614	10	-2.34674
PF3D7_1138600	6	-2.09614	7	-2.18004
PF3D7_1138700	24	-2.35312	21	-2.21335
PF3D7_1138800	31	-2.37207	31	-2.37732
PF3D7_1138900	17	-1.6607	11	-0.886485
PF3D7_1139000	8	-1.57954	8	-1.77898
PF3D7_1139100	27	-1.74755	23	-1.7226
PF3D7_1139200	7	-2.1052	3	-1.71621
PF3D7_1139300	45	-2.20028	30	-2.09519
PF3D7_1139400	16	-2.28988	10	-2.21617
PF3D7_1139500	13	-2.29023	13	-2.31119
PF3D7_1139600	17	-2.19385	8	-1.24432
PF3D7_1139700	3	-1.45059	3	-1.5696
PF3D7_1139800	28	-2.31416	24	-2.06634
PF3D7_1140000	14	-2.36652	11	-2.38908
PF3D7_1140300	4	-1.87141	4	-1.64532
PF3D7_1140500	14	-2.05848	9	-1.49902
PF3D7_1140600	27	-2.26783	21	-1.87222
PF3D7_1140700	25	-2.4515	23	-2.45507
PF3D7_1140800	10	-1.29752	8	-1.44395
PF3D7_1140900	41	-0.4218	36	-0.369969
PF3D7_1141000	13	-1.71332	13	-1.9408
PF3D7_1141100	26	-2.35764	24	-2.3427
PF3D7_1141300	10	-1.26722	5	-0.0135509
PF3D7_1141400	7	-1.83924	3	-1.30016
PF3D7_1141500	11	-2.14553	4	-1.88514
PF3D7_1141700	7	-2.1768	6	-2.10164
PF3D7_1141800	7	-1.77105	5	-1.59511
PF3D7_1141900	8	-0.866058	7	-0.708901
PF3D7_1142000	6	-1.85864	6	-2.10096
PF3D7_1142100	38	-2.55338	36	-2.4531
PF3D7_1142300	31	-2.13454	24	-2.07278
PF3D7_1142700	8	-1.70255	13	-2.18547
PF3D7_1142900	9	-2.24158	5	-2.00344
PF3D7_1143100	26	-2.20726	30	-2.42645
PF3D7_1143200	5	-1.65535	3	-1.71811
PF3D7_1143500	17	-2.17349	16	-2.22973
PF3D7_1143600	3	-0.833197	3	-1.30016
PF3D7_1143700	20	-1.39609	18	-1.27565
PF3D7_1143800	12	-0.486987	7	0.828598
PF3D7_1143900	4	-0.722319	3	-0.479957
PF3D7_1144400	22	-2.58625	13	-2.17376
PF3D7_1144600	3	-1.45059	4	-1.75924
PF3D7_1144800	3	-1.70627	3	-1.71621
PF3D7_1145000	11	-2.39102	3	-1.71996
PF3D7_1145100	12	-2.38127	5	-1.90075
PF3D7_1145200	30	-2.55433	22	-2.39303
PF3D7_1145400	8	-1.90245	9	-1.88712
PF3D7_1145500	20	-0.152993	16	-0.48513
PF3D7_1145600	16	-2.03046	13	-2.12796
PF3D7_1145700	7	-0.615153	8	-0.961349
PF3D7_1145800	30	-1.57838	18	-1.13964
PF3D7_1145900	11	-2.2933	6	-2.10298
PF3D7_1146000	10	-2.34895	10	-2.28797
PF3D7_1146100	9	-2.30043	4	-1.88258
PF3D7_1146200	4	-1.87141	3	-1.71621
PF3D7_1146300	3	-1.57531	3	-1.423
PF3D7_1146500	3	-1.70627	6	-2.01123
PF3D7_1146600	15	-1.24096	18	-1.97919
PF3D7_1146700	10	-1.92911	20	-2.21599
PF3D7_1146800	33	-2.45529	30	-2.34547
PF3D7_1147000	39	-2.28947	28	-2.3161
PF3D7_1147200	35	-2.70505	31	-2.57145
PF3D7_1147300	17	-1.77063	14	-1.80356
PF3D7_1147500	23	-2.2633	11	-1.63241
PF3D7_1147600	8	-2.17923	5	-1.80362
PF3D7_1147800	20	-1.95968	20	-1.87568
PF3D7_1148000	19	-2.12618	12	-1.65928
PF3D7_1148100	7	-1.65512	6	-1.51888
PF3D7_1148200	9	-0.149237	8	0.167178
PF3D7_1148600	9	0.0567891	13	-0.36428
PF3D7_1148700	4	-1.45076	5	-1.60935
PF3D7_1148800	4	-0.660761	3	-0.388823
PF3D7_1149000	56	-1.91043	51	-1.9295
PF3D7_1149200	29	-1.33052	19	-1.02676
PF3D7_1149300	6	-1.85864	7	-2.09867
PF3D7_1149400	21	-2.08224	18	-1.28215
PF3D7_1149500	37	-1.47698	31	-1.77881
PF3D7_1149600	36	-0.386441	31	-0.845814
PF3D7_1149700	5	-0.0799307	6	-0.833202
PF3D7_1200700	9	1.5982	14	0.018478
PF3D7_1200800	6	-1.69056	7	-1.69929
PF3D7_1200900	7	-1.65512	4	-0.912993
PF3D7_1201000	3	-1.70627	3	-1.71621
PF3D7_1201100	12	-1.03618	14	-1.2589
[truncated: 2,051 more rows]
